# Supplementary material for: Uncertainty Evaluation of Weibull Estimators through Monte Carlo Simulation: Applications for Crack Initiation Testing
Source: Materials (Basel). 2016 Jun 27;9(7):521. doi: 10.3390/ma9070521 (PMC5456946; doi:10.3390/ma9070521)
Supplement: Supplementary file 1 [file materials-09-00521-s001.zip]

Archive with 6 entries (5 files):
- supp/
- supp/All contour plots.pdf
- supp/Derivation of interval censored ML simultaneous equation for 2-parameter Weibull distribution.docx
- supp/Raw data_Fixed censoring interval (20%).xlsx
- supp/Raw data_fixed specimen number case (10 ea).xlsx
- supp/Raw data_Fixed test duration (120%).xlsx
