# Supplementary material for: Uncertainty Evaluation of Weibull Estimators through Monte Carlo Simulation: Applications for Crack Initiation Testing
Source: Materials (Basel). 2016 Jun 27;9(7):521. doi: 10.3390/ma9070521 (PMC5456946; doi:10.3390/ma9070521)
Supplement: Supplementary file 1 [file materials-09-00521-s001.zip › supp/Raw data_Fixed censoring interval (20%).xlsx]

## Sheet: beta_true 2
beta_true	2
eta_true	1			Lower Bound										Bias										Upper Bound										Deviation										Convergence Ratio
censoring interval	0.2		MLE_beta		Test Duration								MLE_beta		Test Duration								MLE_beta		Test Duration								MLE_beta		Test Duration								both		Test Duration
					80	100	120	140	160	180	200				80	100	120	140	160	180	200				80	100	120	140	160	180	200				80	100	120	140	160	180	200				80	100	120	140	160
			Specimen Number	5	-0.629346	-0.579738	-0.529384	-0.477485	-0.439532	-0.411016	-0.383505		Specimen Number	5	0.172988	0.137003	0.111444	0.149873	0.152666	0.180531	0.193308		Specimen Number	5	2.03234	1.73427	1.8871	1.78578	1.78578	1.75049	1.78578		Specimen Number	5	2.66169	2.31401	2.41648	2.26326	2.22531	2.16151	2.16928		Specimen Number	5	0.74715	0.8521	0.9015	0.9031	0.90395
				7	-0.623376	-0.526604	-0.469658	-0.414132	-0.383851	-0.363252	-0.337457			7	0.0827157	0.0747469	0.0871666	0.1008	0.10255	0.124105	0.126741			7	1.58625	1.54749	1.30432	1.24467	1.18166	1.19113	1.15839			7	2.20963	2.0741	1.77398	1.6588	1.56551	1.55438	1.49585			7	0.8318	0.92905	0.95295	0.94925	0.95085
				10	-0.540572	-0.453926	-0.394356	-0.361314	-0.337703	-0.319123	-0.305352			10	0.0531123	0.0554427	0.0608768	0.0632102	0.0729547	0.085413	0.0903336			10	1.47554	1.13824	0.919726	0.854986	0.823885	0.823767	0.812804			10	2.01612	1.59217	1.31408	1.2163	1.16159	1.14289	1.11816			10	0.9144	0.96455	0.97715	0.9777	0.9793
				15	-0.467079	-0.389316	-0.339257	-0.311114	-0.289734	-0.272054	-0.260067			15	0.0240474	0.0427024	0.0429104	0.0435704	0.047896	0.0547698	0.061887			15	1.04346	0.798054	0.676585	0.594191	0.579748	0.582246	0.585464			15	1.51054	1.18737	1.01584	0.905305	0.869482	0.854301	0.845531			15	0.9545	0.98575	0.9913	0.9938	0.9947
				20	-0.403539	-0.344822	-0.302183	-0.27374	-0.253817	-0.244196	-0.231098			20	0.030953	0.0321175	0.0349553	0.0357165	0.035466	0.0408001	0.0421785			20	0.882688	0.635955	0.538331	0.490672	0.459277	0.463708	0.456956			20	1.28623	0.980777	0.840513	0.764412	0.713094	0.707904	0.688054			20	0.9721	0.9939	0.99765	0.99795	0.9977
				30	-0.344131	-0.287838	-0.25944	-0.231215	-0.21555	-0.206525	-0.201486			30	0.0245937	0.0219769	0.0246443	0.0240797	0.0253426	0.0270015	0.0288566			30	0.632516	0.486382	0.413013	0.375158	0.35283	0.346237	0.347458			30	0.976647	0.77422	0.672453	0.606373	0.56838	0.552762	0.548944			30	0.9873	0.99855	0.99965	0.9998	0.9998
				50	-0.279618	-0.237244	-0.205334	-0.187289	-0.176544	-0.167403	-0.159618			50	0.0135521	0.0142824	0.0136108	0.0128118	0.0148499	0.014495	0.0183652			50	0.437035	0.34582	0.291079	0.265686	0.253687	0.244036	0.244124			50	0.716652	0.583064	0.496413	0.452975	0.430232	0.411439	0.403742			50	0.997	1	1	1	1
			MRR_beta		Test Duration								MRR_beta		Test Duration								MRR_beta		Test Duration								MRR_beta		Test Duration								MLE		Test Duration
					80	100	120	140	160	180	200				80	100	120	140	160	180	200				80	100	120	140	160	180	200				80	100	120	140	160	180	200				80	100	120	140	160
			Specimen Number	5	-0.555477	-0.604628	-0.535552	-0.485621	-0.466567	-0.465423	-0.470852		Specimen Number	5	0.0648922	0.157491	0.130865	0.103871	0.0612867	0.0244938	-0.00173832		Specimen Number	5	13.0344	3.22743	2.03824	1.82907	1.63865	1.44964	1.40928		Specimen Number	5	13.5899	3.83206	2.57379	2.31469	2.10522	1.91507	1.88014		Specimen Number	5	0.74715	0.8521	0.9015	0.9031	0.90395
				7	-0.549302	-0.477914	-0.45196	-0.425629	-0.41205	-0.408943	-0.404449			7	0.107556	0.169976	0.111658	0.08416	0.0505625	0.0282203	-0.00170912			7	10.4548	1.85096	1.42067	1.20124	1.07517	1.04286	1.00335			7	11.0041	2.32887	1.87263	1.62687	1.48722	1.4518	1.4078			7	0.8318	0.92905	0.95295	0.94925	0.95085
				10	-0.530045	-0.434844	-0.384946	-0.371294	-0.360949	-0.357022	-0.357655			10	0.11694	0.113215	0.0798178	0.0606063	0.042456	0.0221729	0.00744572			10	2.23255	1.29194	1.00285	0.880464	0.793597	0.769919	0.729132			10	2.7626	1.72679	1.3878	1.25176	1.15455	1.12694	1.08679			10	0.9144	0.96455	0.97715	0.9777	0.97935
				15	-0.426949	-0.370515	-0.333504	-0.320192	-0.305554	-0.298395	-0.297968			15	0.0969645	0.0827804	0.0584424	0.0410683	0.0281955	0.0172713	0.0101645			15	1.39739	0.912521	0.744408	0.62626	0.591067	0.549583	0.545026			15	1.82434	1.28304	1.07791	0.946452	0.896621	0.847978	0.842994			15	0.9545	0.98575	0.9913	0.9938	0.9947
				20	-0.379803	-0.329768	-0.300657	-0.28162	-0.268268	-0.269712	-0.265672			20	0.0882146	0.0599472	0.0460333	0.0355228	0.0231686	0.0142576	0.00621958			20	1.05155	0.731273	0.591814	0.52222	0.478634	0.459444	0.446376			20	1.43135	1.06104	0.892471	0.80384	0.746902	0.729155	0.712048			20	0.9721	0.9939	0.99765	0.99795	0.9977
				30	-0.327582	-0.279259	-0.259932	-0.238549	-0.230012	-0.225636	-0.22546			30	0.0579191	0.0384789	0.0336454	0.0276089	0.0211031	0.0103752	0.00737795			30	0.747516	0.544511	0.449188	0.403304	0.367446	0.346006	0.348797			30	1.0751	0.82377	0.70912	0.641853	0.597458	0.571641	0.574256			30	0.9873	0.99855	0.99965	0.9998	0.9998
				50	-0.267229	-0.230617	-0.207819	-0.194202	-0.188789	-0.181555	-0.17936			50	0.0340727	0.0244121	0.0224119	0.0140573	0.0108244	0.00538979	0.00619677			50	0.507579	0.383375	0.318433	0.287401	0.266359	0.256796	0.250012			50	0.774808	0.613992	0.526252	0.481603	0.455149	0.438351	0.429371			50	0.997	1	1	1	1
			MLE_eta		Test Duration								MLE_eta		Test Duration								MLE_eta		Test Duration								MLE_eta		Test Duration								MRR		Test Duration
					80	100	120	140	160	180	200				80	100	120	140	160	180	200				80	100	120	140	160	180	200				80	100	120	140	160	180	200				80	100	120	140	160
			Specimen Number	5	-0.359933	-0.309578	-0.304653	-0.311935	-0.311935	-0.311962	-0.316418		Specimen Number	5	-0.0611621	0.00923615	0.00883791	0.0137625	0.0128862	0.0148572	0.0108127		Specimen Number	5	2.88318	1.56234	0.712872	0.469451	0.521799	0.427472	0.417938		Specimen Number	5	3.24312	1.87191	1.01752	0.781386	0.833734	0.739435	0.734356		Specimen Number	5	1	1	1	1	1
				7	-0.309846	-0.28356	-0.28134	-0.279298	-0.28992	-0.296657	-0.28992			7	-0.00572184	0.0216957	0.00554161	0.0136497	0.00444887	-0.000541516	-0.00269363			7	3.06742	0.889269	0.49053	0.460089	0.370962	0.353714	0.357876			7	3.37726	1.17283	0.77187	0.739387	0.660882	0.650371	0.647796			7	1	1	1	1	1
				10	-0.265785	-0.247869	-0.244302	-0.253795	-0.253087	-0.256836	-0.254999			10	-0.0173475	0.00929594	0.00392685	-0.00217053	-0.00178655	-0.0036964	-0.00605676			10	1.17088	0.621104	0.399791	0.320159	0.303598	0.294531	0.28637			10	1.43667	0.868973	0.644093	0.573954	0.556685	0.551367	0.541369			10	1	1	1	1	0.99995
				15	-0.223538	-0.213366	-0.214853	-0.213147	-0.212636	-0.216823	-0.214182			15	-0.0191774	0.00317867	-0.00207513	-0.00124429	-0.00143844	-0.00364825	-0.00576846			15	0.711669	0.413564	0.293351	0.262903	0.24729	0.238923	0.22885			15	0.935207	0.62693	0.508204	0.47605	0.459926	0.455746	0.443032			15	1	1	1	1	1
				20	-0.207741	-0.195245	-0.189472	-0.19206	-0.191491	-0.191573	-0.189416			20	-0.0184629	-0.00918984	-0.0031287	0.000468731	-0.00217772	-0.00395378	-0.0059716			20	0.569608	0.328866	0.246453	0.22178	0.207274	0.197602	0.201329			20	0.777349	0.524111	0.435926	0.413839	0.398766	0.389175	0.390745			20	1	1	1	1	1
				30	-0.182176	-0.166518	-0.160626	-0.15971	-0.157135	-0.158303	-0.156995			30	-0.0133331	-0.00392295	0.000286405	-0.000527193	-0.00173381	-0.00185349	-0.00360229			30	0.402361	0.245779	0.19538	0.17809	0.168183	0.162843	0.16517			30	0.584538	0.412297	0.356007	0.3378	0.325318	0.321147	0.322166			30	1	1	1	1	1
				50	-0.154958	-0.135736	-0.125661	-0.123724	-0.120489	-0.123321	-0.123873			50	-0.010338	-0.00187782	-0.0020368	-0.000454693	-0.00141321	-0.00139396	-0.00201399			50	0.273516	0.181346	0.144912	0.133355	0.129015	0.126454	0.124009			50	0.428473	0.317082	0.270573	0.257079	0.249504	0.249775	0.247883			50	1	1	1	1	1
			MRR_eta		Test Duration								MRR_eta		Test Duration								MRR_eta		Test Duration								MRR_eta		Test Duration								Censoring Times		Test Duration
					80	100	120	140	160	180	200				80	100	120	140	160	180	200				80	100	120	140	160	180	200				80	100	120	140	160	180	200				80	100	120	140	160
			Specimen Number	5	-0.274924	-0.258862	-0.244421	-0.233152	-0.224653	-0.218857	-0.205874		Specimen Number	5	-0.00388717	0.076774	0.130879	0.141691	0.163145	0.176342	0.181682		Specimen Number	5	231.694	2.21327	1.02614	0.687391	0.692733	0.660354	0.635089		Specimen Number	5	231.969	2.47213	1.27056	0.920542	0.917386	0.879211	0.840963		Specimen Number	5	4	5	6	7	8
				7	-0.272522	-0.232211	-0.219521	-0.215579	-0.208024	-0.206757	-0.206312			7	-0.0159652	0.0644855	0.086789	0.114065	0.116407	0.12337	0.130552			7	3.20396	1.21756	0.695153	0.571318	0.505287	0.508397	0.509785			7	3.47648	1.44977	0.914675	0.786897	0.713311	0.715154	0.716097			7	4	5	6	7	8
				10	-0.245958	-0.220503	-0.203057	-0.19867	-0.189012	-0.1925	-0.183842			10	-0.00694724	0.0448255	0.0683961	0.0738459	0.083268	0.089117	0.0899844			10	1.45329	0.712414	0.491074	0.425109	0.404094	0.396998	0.397322			10	1.69925	0.932917	0.69413	0.623779	0.593106	0.589498	0.581164			10	4	5	6	7	8
				15	-0.222519	-0.192954	-0.179781	-0.170943	-0.166388	-0.169662	-0.164032			15	-0.00489501	0.0318596	0.0435688	0.0513803	0.0571281	0.0574879	0.0596427			15	0.791442	0.470175	0.358205	0.322322	0.311868	0.308848	0.302942			15	1.01396	0.663129	0.537987	0.493265	0.478256	0.47851	0.466975			15	4	5	6	7	8
				20	-0.206666	-0.171783	-0.158855	-0.155128	-0.155526	-0.152841	-0.15016			20	-0.000473292	0.0203297	0.0312813	0.0410645	0.0421774	0.0434819	0.0448687			20	0.598714	0.365053	0.289969	0.268583	0.257966	0.250884	0.258867			20	0.80538	0.536835	0.448825	0.423711	0.413492	0.403725	0.409027			20	4	5	6	7	8
				30	-0.177893	-0.149064	-0.139592	-0.135294	-0.132033	-0.131369	-0.129187			30	-0.00499618	0.0153414	0.0233715	0.0264193	0.0277054	0.0299667	0.0305136			30	0.403184	0.270403	0.224475	0.209566	0.201223	0.198528	0.202912			30	0.581078	0.419466	0.364067	0.34486	0.333256	0.329897	0.332099			30	4	5	6	7	8
				50	-0.150052	-0.124785	-0.113505	-0.109824	-0.106576	-0.107237	-0.107584			50	-0.00462478	0.00877688	0.0120546	0.0159214	0.0169378	0.0177812	0.017614			50	0.278898	0.194244	0.163767	0.152661	0.150389	0.149109	0.146377			50	0.42895	0.319029	0.277272	0.262485	0.256965	0.256346	0.253961			50	4	5	6	7	8
[truncated: 2 more columns]

## Sheet: beta_true 3
beta_true	3
eta_true	1			Lower Bound										Bias										Upper Bound										Deviation										Convergence Ratio
censoring interval	0.2		MLE_beta		Test Duration								MLE_beta		Test Duration								MLE_beta		Test Duration								MLE_beta		Test Duration								both		Test Duration
					80	100	120	140	160	180	200				80	100	120	140	160	180	200				80	100	120	140	160	180	200				80	100	120	140	160	180	200				80	100	120	140	160
			Specimen Number	5	-0.639091	-0.507151	-0.459174	-0.396221	-0.355292	-0.345912	-0.343258		Specimen Number	5	-0.0122459	0.113324	0.174273	0.203556	0.225697	0.216199	0.214602		Specimen Number	5	3.24177	2.12858	1.76121	1.81163	1.81163	1.75642	1.75642		Specimen Number	5	3.88087	2.63573	2.22039	2.20785	2.16692	2.10233	2.09967		Specimen Number	5	0.7251	0.93595	0.973	0.9798	0.9785
				7	-0.578268	-0.474249	-0.410364	-0.360459	-0.32801	-0.315805	-0.307763			7	0.140107	0.134026	0.121559	0.130486	0.155444	0.15877	0.15877			7	1.93546	1.75973	1.34186	1.31107	1.31107	1.31107	1.26087			7	2.51372	2.23398	1.75223	1.67153	1.63908	1.62687	1.56864			7	0.82105	0.9865	0.9943	0.99605	0.994
				10	-0.507277	-0.428429	-0.35869	-0.318833	-0.285954	-0.2798	-0.271979			10	0.0792325	0.0633759	0.0696449	0.0851066	0.102671	0.108771	0.108708			10	1.2932	1.15822	0.913885	0.847081	0.865667	0.904712	0.856678			10	1.80048	1.58665	1.27257	1.16591	1.15162	1.18451	1.12866			10	0.89775	0.9958	0.9995	0.99965	0.99955
				15	-0.467326	-0.369986	-0.309851	-0.276735	-0.254196	-0.243113	-0.238332			15	0.0369533	0.0565565	0.0482752	0.0511967	0.0598559	0.0688258	0.0694678			15	1.17325	0.830736	0.648135	0.607614	0.613727	0.608224	0.598145			15	1.64058	1.20072	0.957987	0.884349	0.867923	0.851337	0.836477			15	0.9639	0.9998	1	1	0.99995
				20	-0.407316	-0.326801	-0.276536	-0.249649	-0.231496	-0.221918	-0.21317			20	0.0718391	0.0385106	0.0334097	0.0387366	0.0462958	0.0493082	0.0545985			20	0.987673	0.655815	0.507475	0.479388	0.47277	0.476341	0.484969			20	1.39499	0.982616	0.784011	0.729037	0.704266	0.698259	0.698139			20	0.98685	0.99995	1	1	1
				30	-0.359169	-0.282143	-0.235533	-0.211202	-0.193975	-0.187628	-0.18271			30	0.0307346	0.0264175	0.0226001	0.0265055	0.0287738	0.0334224	0.033952			30	0.767659	0.49426	0.382848	0.357489	0.351456	0.354301	0.351655			30	1.12683	0.776403	0.618381	0.568691	0.545431	0.541929	0.534364			30	0.99875	1	1	1	1
				50	-0.29107	-0.226386	-0.192668	-0.167969	-0.160725	-0.154531	-0.150115			50	0.0153266	0.0120066	0.0129942	0.0135354	0.0153482	0.0203839	0.0192934			50	0.53435	0.340575	0.280642	0.254049	0.247114	0.251992	0.247397			50	0.82542	0.566961	0.47331	0.422018	0.407839	0.406524	0.397512			50	1	1	1	1	1
			MRR_beta		Test Duration								MRR_beta		Test Duration								MRR_beta		Test Duration								MRR_beta		Test Duration								MLE		Test Duration
					80	100	120	140	160	180	200				80	100	120	140	160	180	200				80	100	120	140	160	180	200				80	100	120	140	160	180	200				80	100	120	140	160
			Specimen Number	5	-0.682648	-0.519693	-0.464759	-0.450933	-0.444619	-0.453361	-0.469717		Specimen Number	5	0.309392	0.0784375	0.110475	0.0704028	0.0202068	-0.0295892	-0.078703		Specimen Number	5	8.5044	9.46126	2.03551	1.68805	1.67285	1.67269	1.67267		Specimen Number	5	9.18704	9.98096	2.50027	2.13899	2.11747	2.12605	2.14239		Specimen Number	5	0.7251	0.93595	0.973	0.9798	0.9785
				7	-0.531088	-0.477681	-0.420355	-0.397875	-0.39783	-0.405994	-0.420091			7	0.270209	0.101918	0.0994288	0.0565869	0.0130188	-0.0217215	-0.0347029			7	7.65078	2.23799	1.28385	1.17912	1.13032	1.13005	1.07766			7	8.18187	2.71567	1.70421	1.577	1.52815	1.53604	1.49775			7	0.82105	0.9865	0.9943	0.99605	0.994
				10	-0.513006	-0.411924	-0.372944	-0.347092	-0.341026	-0.350917	-0.359861			10	0.240286	0.102528	0.0790049	0.0445886	0.0236937	0.00341579	-0.012111			10	7.94718	1.37206	0.926971	0.829632	0.803999	0.825138	0.80507			10	8.46019	1.78398	1.29991	1.17672	1.14502	1.17606	1.16493			10	0.89775	0.9958	0.9995	0.99965	0.99955
				15	-0.438635	-0.352353	-0.314749	-0.296766	-0.293432	-0.293919	-0.30492			15	0.13484	0.0772423	0.0553129	0.0297483	0.0148724	0.0108975	0.00375502			15	1.91499	0.92044	0.673986	0.6052	0.591504	0.601574	0.590422			15	2.35363	1.27279	0.988735	0.901967	0.884936	0.895494	0.895342			15	0.9639	0.9998	1	1	1
				20	-0.400117	-0.325443	-0.28021	-0.268563	-0.262404	-0.266807	-0.265485			20	0.0957224	0.0664965	0.0402906	0.0257254	0.0152344	0.00724715	0.00878698			20	1.43869	0.756252	0.542508	0.496491	0.47777	0.484035	0.488906			20	1.8388	1.0817	0.822718	0.765054	0.740174	0.750843	0.754392			20	0.98685	0.99995	1	1	1
				30	-0.354012	-0.277483	-0.239503	-0.224397	-0.220736	-0.221962	-0.224288			30	0.0697878	0.0446365	0.026525	0.0192917	0.0135691	0.00953185	0.00954129			30	0.922111	0.552395	0.416778	0.380717	0.370875	0.368849	0.365479			30	1.27612	0.829878	0.656282	0.605114	0.591612	0.590811	0.589768			30	0.99875	1	1	1	1
				50	-0.284967	-0.227129	-0.197839	-0.181346	-0.178968	-0.179732	-0.178559			50	0.0416969	0.0238869	0.0182214	0.0114041	0.00660358	0.00751073	0.00546213			50	0.586003	0.377277	0.305053	0.269733	0.263564	0.265155	0.263583			50	0.870971	0.604406	0.502892	0.451079	0.442532	0.444887	0.442143			50	1	1	1	1	1
			MLE_eta		Test Duration								MLE_eta		Test Duration								MLE_eta		Test Duration								MLE_eta		Test Duration								MRR		Test Duration
					80	100	120	140	160	180	200				80	100	120	140	160	180	200				80	100	120	140	160	180	200				80	100	120	140	160	180	200				80	100	120	140	160
			Specimen Number	5	-0.299466	-0.256695	-0.260805	-0.262273	-0.260805	-0.26112	-0.261635		Specimen Number	5	-0.0611621	0.0020302	-0.00300361	-0.00300361	-0.00868107	-0.00868107	-0.0145763		Specimen Number	5	2.10783	0.603119	0.288207	0.274426	0.262409	0.250528	0.241454		Specimen Number	5	2.4073	0.859814	0.549012	0.536699	0.523214	0.511649	0.503089		Specimen Number	5	1	1	1	1	1
				7	-0.26134	-0.227464	-0.223226	-0.224999	-0.230606	-0.231704	-0.224999			7	-0.0336048	0.015711	-0.00118041	-0.00692841	-0.011421	-0.0122532	-0.0121835			7	1.06576	0.394178	0.26827	0.229203	0.217987	0.211574	0.208523			7	1.3271	0.621643	0.491496	0.454201	0.448593	0.443278	0.433522			7	1	1	1	1	1
				10	-0.225423	-0.191192	-0.185794	-0.193521	-0.191485	-0.191915	-0.190929			10	-0.0237697	0.00190712	0.000627502	-0.00476045	-0.00686504	-0.00678247	-0.00818261			10	1.06576	0.344847	0.225661	0.191096	0.181234	0.177337	0.177885			10	1.29119	0.536039	0.411455	0.384616	0.372719	0.369252	0.368813			10	1	1	1	1	1
				15	-0.190933	-0.160593	-0.154647	-0.153462	-0.154294	-0.15249	-0.15408			15	-0.025513	-0.00699231	-0.000790537	-0.00209441	-0.00481217	-0.00497743	-0.00423142			15	0.572845	0.250074	0.169552	0.157211	0.150095	0.147921	0.147045			15	0.763778	0.410667	0.324199	0.310673	0.304389	0.300411	0.301125			15	1	1	1	1	0.99995
				20	-0.174512	-0.140085	-0.13631	-0.133973	-0.135359	-0.133662	-0.131899			20	-0.0193169	-0.00511748	6.96926e-05	-0.00104654	-0.00333219	-0.00257448	-0.00400806			20	0.441427	0.210767	0.150528	0.135876	0.130239	0.129386	0.127621			20	0.615938	0.350852	0.286838	0.269849	0.265597	0.263048	0.259519			20	1	1	1	1	1
				30	-0.15001	-0.116247	-0.108522	-0.11017	-0.108995	-0.108095	-0.109715			30	-0.0173475	-0.00299122	0.000157287	-0.00189486	-0.00187624	-0.0019451	-0.00236405			30	0.320442	0.159548	0.119489	0.10911	0.106438	0.103335	0.103995			30	0.470452	0.275794	0.228011	0.219279	0.215433	0.211431	0.21371			30	1	1	1	1	1
				50	-0.122602	-0.0913875	-0.0836677	-0.084965	-0.08447	-0.0842886	-0.0841243			50	-0.0100502	-0.0033214	0.000396536	-0.000556408	-0.00130954	-0.00174876	-0.00160319			50	0.214314	0.114949	0.0913751	0.0838217	0.0827552	0.0828407	0.081942			50	0.336916	0.206336	0.175043	0.168787	0.167225	0.167129	0.166066			50	1	1	1	1	1
			MRR_eta		Test Duration								MRR_eta		Test Duration								MRR_eta		Test Duration								MRR_eta		Test Duration								Censoring Times		Test Duration
					80	100	120	140	160	180	200				80	100	120	140	160	180	200				80	100	120	140	160	180	200				80	100	120	140	160	180	200				80	100	120	140	160
			Specimen Number	5	-0.226657	-0.187727	-0.169454	-0.153687	-0.143046	-0.132157	-0.131567		Specimen Number	5	-0.0737675	0.0634426	0.100137	0.111884	0.116119	0.123308	0.13033		Specimen Number	5	31.1311	1.00741	0.430415	0.386243	0.391432	0.395417	0.405238		Specimen Number	5	31.3578	1.19514	0.599869	0.53993	0.534479	0.527573	0.536805		Specimen Number	5	4	5	6	7	8
				7	-0.203296	-0.171937	-0.14734	-0.145378	-0.142709	-0.142707	-0.136025			7	-0.0671666	0.0424482	0.0707656	0.0789021	0.0880747	0.0919692	0.0936716			7	8.44891	0.572337	0.354336	0.306782	0.314215	0.319571	0.320279			7	8.65221	0.744274	0.501675	0.45216	0.456924	0.462278	0.456303			7
				10	-0.202916	-0.147139	-0.135575	-0.136771	-0.133163	-0.133985	-0.132549			10	-0.0110626	0.0351625	0.0521854	0.0551859	0.05823	0.0633666	0.0633408			10	0.956983	0.392548	0.280143	0.252486	0.250219	0.25231	0.257198			10	1.1599	0.539687	0.415717	0.389258	0.383382	0.386295	0.389747			10
				15	-0.172562	-0.132709	-0.120089	-0.117062	-0.115321	-0.112341	-0.112632			15	-0.0179572	0.0199501	0.0333688	0.0386829	0.0393597	0.0410406	0.042286			15	0.598179	0.28054	0.207498	0.200137	0.197598	0.197308	0.19853			15	0.770741	0.413248	0.327587	0.317199	0.312919	0.309649	0.311161			15
				20	-0.164759	-0.118514	-0.110397	-0.107309	-0.105655	-0.105415	-0.102159			20	-0.00817474	0.0148538	0.0257032	0.0296249	0.0296148	0.0316498	0.0315792			20	0.439399	0.229916	0.177162	0.167955	0.165684	0.167145	0.167528			20	0.604158	0.34843	0.287559	0.275264	0.27134	0.27256	0.269688			20
				30	-0.143324	-0.101943	-0.0932331	-0.0913731	-0.0910403	-0.0887561	-0.0900567			30	-0.0094286	0.0100767	0.0175465	0.0181215	0.0201372	0.0207762	0.0205585			30	0.329442	0.173982	0.137955	0.130394	0.130135	0.129756	0.130351			30	0.472766	0.275925	0.231188	0.221767	0.221175	0.218512	0.220408			30
				50	-0.118989	-0.0836399	-0.0739303	-0.0739514	-0.073394	-0.0731624	-0.0729935			50	-0.00757592	0.0048551	0.010985	0.0116446	0.011788	0.0121385	0.0120808			50	0.218606	0.124548	0.102819	0.0968704	0.0976895	0.0980851	0.0972319			50	0.337594	0.208188	0.176749	0.170822	0.171083	0.171248	0.170225			50
[truncated: 2 more columns]

## Sheet: beta_true 4
beta_true	4
eta_true	1			Lower Bound										Bias										Upper Bound										Deviation										Convergence Ratio
censoring interval	0.2		MLE_beta		Test Duration								MLE_beta		Test Duration								MLE_beta		Test Duration								MLE_beta		Test Duration								both		Test Duration
					80	100	120	140	160	180	200				80	100	120	140	160	180	200				80	100	120	140	160	180	200				80	100	120	140	160	180	200				80	100	120	140	160
			Specimen Number	5	-0.594682	-0.538234	-0.413603	-0.37066	-0.336816	-0.329965	-0.331653		Specimen Number	5	0.0107069	0.140097	0.192443	0.237525	0.237525	0.232581	0.192443		Specimen Number	5	5.73394	1.34644	1.88654	3.493	2.25688	1.35183	1.35183		Specimen Number	5	6.32862	1.88467	2.30014	3.86366	2.59369	1.6818	1.68349		Specimen Number	5	0.6443	0.86585	0.95905	0.9768	0.9664
				7	-0.515719	-0.467113	-0.37825	-0.33221	-0.310653	-0.30111	-0.305717			7	-0.0313723	0.12931	0.111602	0.144714	0.164574	0.144714	0.144714			7	2.27429	4.64475	1.32288	1.32288	1.32288	1.27839	1.17877			7	2.79001	5.11186	1.70113	1.65509	1.63353	1.5795	1.48448			7	0.66135	0.98705	0.98945	0.9899	0.99135
				10	-0.521882	-0.4206	-0.339172	-0.298292	-0.276087	-0.270407	-0.275463			10	0.0107069	0.0700528	0.0780529	0.104583	0.107881	0.107881	0.105902			10	0.938426	1.06641	0.948799	0.901971	0.901971	0.958841	0.873263			10	1.46031	1.48701	1.28797	1.20026	1.17806	1.22925	1.14873			10	0.73985	0.9875	0.99845	0.99865	0.9984
				15	-0.481027	-0.35827	-0.294517	-0.259169	-0.244693	-0.239695	-0.241262			15	0.0107069	0.0421155	0.052933	0.0645697	0.0662303	0.0662303	0.0726049			15	0.808237	0.858638	0.627509	0.627509	0.623205	0.618725	0.61309			15	1.28926	1.21691	0.922026	0.886678	0.867898	0.85842	0.854352			15	0.8599	0.99855	1	0.99995	0.99985
				20	-0.43717	-0.32701	-0.263104	-0.237472	-0.220359	-0.21755	-0.21676			20	0.0191818	0.0319511	0.036838	0.0461238	0.0498553	0.0504644	0.049571			20	0.90644	0.67741	0.500705	0.495919	0.495177	0.494741	0.497706			20	1.34361	1.00442	0.763808	0.733391	0.715536	0.712291	0.714466			20	0.9252	0.99975	1	0.99995	1
				30	-0.379855	-0.275792	-0.221362	-0.199246	-0.190074	-0.185887	-0.185183			30	0.0465051	0.0303559	0.0239827	0.0301665	0.0332398	0.0314328	0.0339019			30	0.850269	0.500733	0.377165	0.357154	0.359903	0.357689	0.362857			30	1.23012	0.776524	0.598527	0.556399	0.549977	0.543576	0.548041			30	0.97995	1	1	1	1
				50	-0.313912	-0.224454	-0.179703	-0.159711	-0.154037	-0.154937	-0.151151			50	0.0180065	0.0155339	0.0157788	0.0178729	0.0201943	0.0195471	0.018214			50	0.614544	0.347562	0.272238	0.255171	0.252607	0.253879	0.254376			50	0.928455	0.572016	0.451941	0.414882	0.406644	0.408816	0.405527			50	0.99845	1	1	1	1
			MRR_beta		Test Duration								MRR_beta		Test Duration								MRR_beta		Test Duration								MRR_beta		Test Duration								MLE		Test Duration
					80	100	120	140	160	180	200				80	100	120	140	160	180	200				80	100	120	140	160	180	200				80	100	120	140	160	180	200				80	100	120	140	160
			Specimen Number	5	-0.501409	-0.516845	-0.441819	-0.449098	-0.465845	-0.486214	-0.513046		Specimen Number	5	-0.0181747	0.156737	0.112631	0.0226053	-0.0445697	-0.055816	-0.0718824		Specimen Number	5	5.94342	8.9963	1.91492	1.81984	1.81678	1.81951	1.81941		Specimen Number	5	6.44483	9.51315	2.35674	2.26894	2.28262	2.30572	2.33245		Specimen Number	5	0.6443	0.86585	0.95905	0.9768	0.9664
				7	-0.4931	-0.476375	-0.398161	-0.389223	-0.407353	-0.417391	-0.436253			7	0.246284	0.0956267	0.0643283	0.00931743	-0.0021772	-0.00837239	-0.0110389			7	6.12876	8.01765	1.44139	1.34064	1.36179	1.35469	1.35469			7	6.62186	8.49403	1.83955	1.72986	1.76914	1.77208	1.79094			7	0.66135	0.98705	0.98945	0.9899	0.9915
				10	-0.498955	-0.424929	-0.353313	-0.346208	-0.351043	-0.360987	-0.371141			10	0.30603	0.117791	0.0625012	0.0208749	0.011477	0.0105068	0.00650635			10	6.4467	1.43086	0.975118	0.936408	0.936383	0.936382	0.936382			10	6.94565	1.85579	1.32843	1.28262	1.28743	1.29737	1.30752			10	0.73985	0.9875	0.99845	0.99865	0.9984
				15	-0.485296	-0.356208	-0.300977	-0.291327	-0.299921	-0.304349	-0.30762			15	0.184449	0.0826197	0.0505852	0.0266077	0.0113547	0.0112516	0.0207099			15	5.81548	1.03459	0.681923	0.667164	0.65758	0.657579	0.664526			15	6.30077	1.3908	0.9829	0.958491	0.957501	0.961928	0.972147			15	0.8599	0.99855	1	0.99995	0.99985
				20	-0.428927	-0.327145	-0.269195	-0.263859	-0.265283	-0.270801	-0.270354			20	0.125429	0.0539111	0.0403476	0.0185964	0.0107905	0.0137876	0.0110041			20	5.22895	0.777766	0.543262	0.516388	0.509972	0.513797	0.529812			20	5.65788	1.10491	0.812457	0.780247	0.775255	0.784598	0.800166			20	0.9252	0.99975	1	0.99995	1
				30	-0.368262	-0.275806	-0.230134	-0.222035	-0.224852	-0.225669	-0.22553			30	0.0763214	0.0428999	0.0234338	0.0128013	0.010778	0.00907884	0.0115188			30	1.32896	0.558954	0.401422	0.383331	0.37984	0.385515	0.385515			30	1.69722	0.83476	0.631556	0.605365	0.604693	0.611184	0.611046			30	0.97995	1	1	1	1
				50	-0.305401	-0.221169	-0.187304	-0.176758	-0.179884	-0.182161	-0.179874			50	0.050354	0.0271165	0.0188334	0.0118951	0.00699524	0.00706899	0.00709448			50	0.743791	0.392668	0.291979	0.274457	0.275956	0.27493	0.273434			50	1.04919	0.613838	0.479283	0.451215	0.455839	0.45709	0.453309			50	0.99845	1	1	1	1
			MLE_eta		Test Duration								MLE_eta		Test Duration								MLE_eta		Test Duration								MLE_eta		Test Duration								MRR		Test Duration
					80	100	120	140	160	180	200				80	100	120	140	160	180	200				80	100	120	140	160	180	200				80	100	120	140	160	180	200				80	100	120	140	160
			Specimen Number	5	-0.252523	-0.204864	-0.204864	-0.211562	-0.204864	-0.211562	-0.211562		Specimen Number	5	-0.0611621	0.0020302	-0.00300361	-0.00788743	-0.00868107	-0.00300361	-0.00788743		Specimen Number	5	0.984859	0.534171	0.214599	0.198138	0.182048	0.182048	0.182048		Specimen Number	5	1.23738	0.739036	0.419463	0.409699	0.386913	0.39361	0.39361		Specimen Number	5	1	1	1	1	1
				7	-0.224258	-0.177153	-0.178295	-0.181853	-0.178108	-0.178295	-0.178295			7	0.000472517	0.00732498	-0.00395525	-0.00692841	-0.00692841	-0.00692841	-0.00903638			7	0.984859	0.305464	0.177276	0.160276	0.159023	0.15695	0.157639			7	1.20912	0.482617	0.355571	0.342128	0.337131	0.335245	0.335934			7	1	1	1	1	0.99985
				10	-0.191348	-0.149807	-0.143758	-0.151347	-0.149212	-0.148844	-0.150558			10	-0.0164637	0.0020302	-0.002943	-0.00476045	-0.00345657	-0.00554238	-0.00642872			10	1.03851	0.225211	0.149754	0.137289	0.134468	0.131958	0.131871			10	1.22986	0.375018	0.293512	0.288636	0.28368	0.280802	0.28243			10	1	1	1	1	1
				15	-0.165692	-0.122658	-0.117026	-0.120603	-0.122051	-0.119995	-0.122063			15	-0.0191774	-0.00781989	-0.00154221	-0.00350652	-0.00331426	-0.00393357	-0.00354435			15	0.422551	0.173628	0.122428	0.11202	0.10869	0.109439	0.107598			15	0.588242	0.296286	0.239454	0.232623	0.230741	0.229434	0.229661			15	1	1	1	1	1
				20	-0.151307	-0.107029	-0.102739	-0.103182	-0.103269	-0.103956	-0.103623			20	-0.0178464	-0.00511748	-0.00170979	-0.0028479	-0.00342025	-0.00307622	-0.0028479			20	0.441427	0.150761	0.103793	0.0968028	0.0939617	0.0945281	0.0970087			20	0.592734	0.25779	0.206531	0.199984	0.19723	0.198484	0.200632			20	1	1	1	1	1
				30	-0.132693	-0.0889818	-0.0823444	-0.0832361	-0.0857708	-0.0844323	-0.0830426			30	-0.0164637	-0.00373577	-0.000539269	-0.00127374	-0.00270329	-0.00167029	-0.00228369			30	0.281549	0.11292	0.0857255	0.0790595	0.0779564	0.0783963	0.0776024			30	0.414242	0.201902	0.16807	0.162296	0.163727	0.162829	0.160645			30	1	1	1	1	1
				50	-0.109808	-0.0687776	-0.0653408	-0.0641713	-0.0644266	-0.0646007	-0.0649421			50	-0.0106705	-0.000820065	-0.000343731	-0.00020428	-0.00118462	-0.00116355	-0.000965487			50	0.192872	0.0871721	0.0651011	0.063052	0.0614138	0.061855	0.0609869			50	0.30268	0.15595	0.130442	0.127223	0.12584	0.126456	0.125929			50	1	1	1	1	1
			MRR_eta		Test Duration								MRR_eta		Test Duration								MRR_eta		Test Duration								MRR_eta		Test Duration								Censoring Times		Test Duration
					80	100	120	140	160	180	200				80	100	120	140	160	180	200				80	100	120	140	160	180	200				80	100	120	140	160	180	200				80	100	120	140	160
			Specimen Number	5	-0.188117	-0.135473	-0.128873	-0.128692	-0.126797	-0.126232	-0.126286		Specimen Number	5	-0.121697	0.0503463	0.066642	0.077061	0.0897916	0.096916	0.106631		Specimen Number	5	8.42175	0.774633	0.29999	0.295529	0.280567	0.292653	0.301527		Specimen Number	5	8.60987	0.910106	0.428863	0.42422	0.407364	0.418885	0.427813		Specimen Number	5	4	5	6	7	8
				7	-0.188117	-0.123398	-0.111788	-0.109844	-0.109327	-0.109641	-0.109648			7	-0.0741814	0.0208975	0.0529618	0.0600878	0.0658403	0.0671251	0.0672042			7	8.42175	0.384935	0.246502	0.231569	0.239502	0.241844	0.243597			7	8.60987	0.508334	0.358291	0.341414	0.348829	0.351485	0.353246			7	4	5	6	7	8
				10	-0.178061	-0.114522	-0.103828	-0.107409	-0.100188	-0.100142	-0.103087			10	-0.0213102	0.0280409	0.0381567	0.0418868	0.0465937	0.0460716	0.0460727			10	1.84949	0.281962	0.193267	0.184134	0.189539	0.190699	0.190516			10	2.02755	0.396484	0.297095	0.291543	0.289728	0.290841	0.293602			10	4	5	6	7	8
				15	-0.17015	-0.100766	-0.0898359	-0.091337	-0.0913355	-0.0912707	-0.089974			15	-0.0181109	0.0145801	0.02538	0.0276705	0.0327763	0.0328922	0.0329297			15	0.435742	0.198523	0.147577	0.14544	0.146628	0.147751	0.146089			15	0.605892	0.299289	0.237413	0.236777	0.237963	0.239022	0.236063			15	4	5	6	7	8
				20	-0.160027	-0.0896066	-0.0837473	-0.0802506	-0.0817186	-0.0818284	-0.0816962			20	-0.0320134	0.00903804	0.0200534	0.0216859	0.0225984	0.0227975	0.0228124			20	0.439369	0.170612	0.124909	0.122478	0.122554	0.122893	0.124124			20	0.599396	0.260218	0.208656	0.202729	0.204272	0.204721	0.205821			20	4	5	6	7	8
				30	-0.134947	-0.0772439	-0.0694621	-0.0693551	-0.0704819	-0.0702482	-0.0692383			30	-0.0149011	0.00684192	0.0135358	0.0149901	0.0143979	0.0155319	0.0150689			30	0.30745	0.124533	0.0995364	0.097062	0.0976538	0.0972642	0.0966622			30	0.442398	0.201777	0.168998	0.166417	0.168136	0.167512	0.165901			30	4	5	6	7	8
				50	-0.109896	-0.0631365	-0.0583906	-0.0563194	-0.0562406	-0.0562118	-0.0563629			50	-0.0118493	0.00508483	0.00814793	0.00961478	0.00913973	0.00877866	0.00883882			50	0.202581	0.0937172	0.0744244	0.0733606	0.0733504	0.0743045	0.0735941			50	0.312477	0.156854	0.132815	0.12968	0.129591	0.130516	0.129957			50	4	5	6	7	8
[truncated: 2 more columns]
