# Supplementary material for: Uncertainty Evaluation of Weibull Estimators through Monte Carlo Simulation: Applications for Crack Initiation Testing
Source: Materials (Basel). 2016 Jun 27;9(7):521. doi: 10.3390/ma9070521 (PMC5456946; doi:10.3390/ma9070521)
Supplement: Supplementary file 1 [file materials-09-00521-s001.zip › supp/Raw data_fixed specimen number case (10 ea).xlsx]

## Sheet: beta_true 2
beta_true	2
eta_true	1			Lower Bound										Bias										Upper Bound										Deviation										Convergence Ratio
specime number	10		MLE_beta		Test Duration								MLE_beta		Test Duration								MLE_beta		Test Duration								MLE_beta		Test Duration								both		Test Duration
					80	100	120	140	160	180	200				80	100	120	140	160	180	200				80	100	120	140	160	180	200				80	100	120	140	160	180	200				80	100	120	140	160
			Censoring Interval	5	-0.467021	-0.412084	-0.361835	-0.336533	-0.315706	-0.301935	-0.2894		Censoring Interval	5	0.057831	0.0605221	0.0667836	0.0622084	0.072936	0.0859322	0.0878987		Censoring Interval	5	1.64553	1.11371	0.905943	0.831629	0.797092	0.825166	0.795498		Censoring Interval	5	2.11255	1.5258	1.26778	1.16816	1.1128	1.1271	1.0849		Censoring Interval	5	0.92865	0.96015	0.9736	0.97435	0.9741
				10	-0.486066	-0.418155	-0.376494	-0.342054	-0.325298	-0.304335	-0.292859			10	0.063589	0.0622247	0.066152	0.0652499	0.0750243	0.0835543	0.0873556			10	1.63516	1.15483	0.903186	0.825416	0.794651	0.80307	0.819195			10	2.12122	1.57299	1.27968	1.16747	1.11995	1.1074	1.11205			10	0.9283	0.96475	0.9743	0.9771	0.97495
				15	-0.543504	-0.461472	-0.393362	-0.363706	-0.339517	-0.311319	-0.304015			15	0.0401825	0.058756	0.0606797	0.0723695	0.0687149	0.0833611	0.0866469			15	1.65807	1.35342	0.895045	0.862151	0.820244	0.81411	0.8042			15	2.20158	1.81489	1.28841	1.22586	1.15976	1.12543	1.10821			15	0.89495	0.9449	0.9756	0.97605	0.97735
				20	-0.534494	-0.451888	-0.38848	-0.362944	-0.335725	-0.318259	-0.298958			20	0.0559728	0.0516232	0.0604315	0.0695219	0.0760928	0.0818541	0.0931187			20	1.47554	1.13824	0.919083	0.852077	0.819474	0.828829	0.825991			20	2.01004	1.59013	1.30756	1.21502	1.1552	1.14709	1.12495			20	0.9128	0.96485	0.97595	0.97865	0.9794
				30	-0.661681	-0.547595	-0.42186	-0.432941	-0.373592	-0.332998	-0.329615			30	-0.0747433	0.0403514	0.0577863	0.0531123	0.0761051	0.0880101	0.091942			30	0.814923	1.20057	0.959239	0.947134	0.890886	0.865757	0.896175			30	1.4766	1.74817	1.3811	1.38008	1.26448	1.19875	1.22579			30	0.5563	0.932	0.9803	0.9805	0.9823
				40	-0.661681	-0.661681	-0.462674	-0.462674	-0.353368	-0.364011	-0.326595			40	-0.0695777	-0.0705657	0.0714382	0.0714382	0.0896442	0.0880101	0.0935632			40	0.560236	0.560236	1.0398	1.0398	0.85943	0.85943	0.921647			40	1.22192	1.22192	1.50247	1.50247	1.2128	1.22344	1.24824			40	0.7549	0.75145	0.98315	0.9842	0.9853
				60	-0.45886	-0.45886	-0.578513	-0.578513	-0.578513	-0.422775	-0.422775			60	0.00545533	0.00545533	0.0189167	0.0189167	0.0189167	0.119477	0.119477			60	0.565592	0.565592	0.757198	0.757198	0.757198	0.860524	0.860524			60	1.02445	1.02445	1.33571	1.33571	1.33571	1.2833	1.2833			60	0.99805	0.9981	0.906	0.90385	0.90385
			MRR_beta		Test Duration								MRR_beta		Test Duration								MRR_beta		Test Duration								MRR_beta		Test Duration								MLE		Test Duration
					80	100	120	140	160	180	200				80	100	120	140	160	180	200				80	100	120	140	160	180	200				80	100	120	140	160	180	200				80	100	120	140	160
			Censoring Interval	5	-0.476789	-0.420519	-0.382833	-0.364459	-0.352635	-0.349258	-0.345853		Censoring Interval	5	0.15895	0.121289	0.0926468	0.0665277	0.0448522	0.0328988	0.00567473		Censoring Interval	5	1.87061	1.32231	1.02435	0.889698	0.765292	0.755661	0.708455		Censoring Interval	5	2.3474	1.74283	1.40718	1.25416	1.11793	1.10492	1.05431		Censoring Interval	5	0.92865	0.96015	0.9736	0.97435	0.9741
				10	-0.475029	-0.420554	-0.383883	-0.366296	-0.356914	-0.347377	-0.346421			10	0.146174	0.119327	0.0894896	0.065137	0.0462839	0.0257864	0.00522163			10	1.83893	1.34537	1.00564	0.86836	0.78227	0.724235	0.722346			10	2.31396	1.76592	1.38953	1.23466	1.13918	1.07161	1.06877			10	0.9283	0.96475	0.9743	0.9771	0.97495
				15	-0.503558	-0.439004	-0.394407	-0.368275	-0.361194	-0.350699	-0.354134			15	0.150484	0.121629	0.0814338	0.0727437	0.0521803	0.0214179	0.00925915			15	2.46685	1.54714	1.01745	0.918412	0.829986	0.727659	0.711173			15	2.97041	1.98614	1.41186	1.28669	1.19118	1.07836	1.06531			15	0.89495	0.9449	0.97565	0.97605	0.97735
				20	-0.530045	-0.426009	-0.384946	-0.370776	-0.360497	-0.354097	-0.352004			20	0.11694	0.110011	0.0833208	0.0645157	0.0390984	0.0238844	0.00846955			20	2.23255	1.35662	0.998148	0.880732	0.811472	0.764483	0.734857			20	2.7626	1.78263	1.38309	1.25151	1.17197	1.11858	1.08686			20	0.9128	0.96485	0.97595	0.97865	0.9794
				30	-0.896621	-0.496712	-0.399866	-0.400649	-0.37804	-0.365768	-0.365838			30	0.330935	0.122069	0.0825575	0.076111	0.0514176	0.025687	0.025687			30	5.16365	1.66579	1.0827	1.03937	0.905914	0.828856	0.854357			30	6.06027	2.16251	1.48256	1.44002	1.28395	1.19462	1.22019			30	0.5563	0.932	0.9803	0.9805	0.9823
				40	-0.621572	-0.621572	-0.458447	-0.454889	-0.394906	-0.394906	-0.377667			40	0.0883067	0.0883067	0.0920218	0.0905575	0.0507164	0.0421412	0.0178772			40	5.38943	5.38943	1.15465	1.14459	0.966355	0.966355	0.942257			40	6.01101	6.01101	1.6131	1.59948	1.36126	1.36126	1.31992			40	0.7549	0.75145	0.98315	0.9842	0.9853
				60	-0.0335253	-0.0335253	-0.593674	-0.593674	-0.571301	-0.479653	-0.479653			60	0.0116396	0.0116396	0.083169	0.083169	0.083169	0.0299883	0.0307103			60	0.188552	0.188552	1.14317	1.14317	1.14317	1.11299	1.04153			60	0.222078	0.222078	1.73685	1.73685	1.71448	1.59265	1.52118			60	0.99805	0.9981	0.906	0.90385	0.90385
			MLE_eta		Test Duration								MLE_eta		Test Duration								MLE_eta		Test Duration								MLE_eta		Test Duration								MRR		Test Duration
					80	100	120	140	160	180	200				80	100	120	140	160	180	200				80	100	120	140	160	180	200				80	100	120	140	160	180	200				80	100	120	140	160
			Censoring Interval	5	-0.249459	-0.234482	-0.241998	-0.243872	-0.240467	-0.244711	-0.24752		Censoring Interval	5	-0.0300127	0.00743553	0.00380264	0.000251298	0.00282493	-0.00144639	-0.00319577		Censoring Interval	5	0.977173	0.550384	0.400271	0.321614	0.30791	0.29493	0.286631		Censoring Interval	5	1.22663	0.784866	0.642268	0.565486	0.548376	0.539641	0.534151		Censoring Interval	5	0.9999	1	1	1	1
				10	-0.255178	-0.240448	-0.238421	-0.243852	-0.243132	-0.244276	-0.24535			10	-0.0308149	0.00546364	0.00247161	0.00376693	-0.000308729	-0.00344825	-0.00624835			10	0.944874	0.520487	0.396811	0.327276	0.303656	0.292471	0.283416			10	1.20005	0.760935	0.635232	0.571129	0.546788	0.536746	0.528767			10	0.99995	1	1	1	1
				15	-0.249641	-0.238089	-0.248724	-0.246224	-0.250073	-0.25309	-0.251492			15	-0.0200508	-0.0177452	0.0024231	0.00175236	0.00151815	-0.00225856	-0.00388147			15	1.36825	0.708569	0.408257	0.361285	0.316782	0.290865	0.290265			15	1.61789	0.946658	0.656981	0.607509	0.566855	0.543954	0.541757			15	1	1	0.99995	1	1
				20	-0.260414	-0.247405	-0.253536	-0.246666	-0.252217	-0.254972	-0.254264			20	-0.0173475	0.00957054	0.00291221	0.00108381	-0.00324006	-0.00539339	-0.00441661			20	1.17088	0.582783	0.396324	0.319829	0.30376	0.298309	0.288439			20	1.4313	0.830188	0.649859	0.566495	0.555978	0.55328	0.542702			20	1	1	1	1	1
				30	-0.313377	-0.264252	-0.253633	-0.253633	-0.257881	-0.256071	-0.257881			30	0.0526969	-0.0142971	0.0028923	0.00190406	0.000319031	-0.000173021	-0.00303801			30	1.39797	0.967692	0.404139	0.40589	0.31823	0.301083	0.297415			30	1.71135	1.23194	0.657773	0.659524	0.576111	0.557154	0.555297			30	1	1	1	1	1
				40	-0.28029	-0.28029	-0.273453	-0.273453	-0.277811	-0.279565	-0.279565			40	0.000997877	0.000997877	0.00681205	0.00681205	-0.00557707	-0.0032595	-0.00684049			40	2.1973	2.1973	0.38021	0.395581	0.305577	0.305629	0.290231			40	2.47759	2.47759	0.653662	0.669034	0.583388	0.585193	0.569795			40	0.99785	0.9978	1	1	1
				60	-0.158169	-0.158169	-0.2586	-0.2586	-0.2586	-0.259635	-0.259635			60	0.00184451	0.00184451	0.0154932	0.0154932	0.0154932	0.0102182	0.0102182			60	0.231053	0.231053	0.49099	0.49099	0.373245	0.299158	0.299158			60	0.389222	0.389222	0.749591	0.749591	0.631846	0.558793	0.558793			60	1	1	1	1	1
			MRR_eta		Test Duration								MRR_eta		Test Duration								MRR_eta		Test Duration								MRR_eta		Test Duration								Censoring Times		Test Duration
					80	100	120	140	160	180	200				80	100	120	140	160	180	200				80	100	120	140	160	180	200				80	100	120	140	160	180	200				80	100	120	140	160
			Censoring Interval	5	-0.257039	-0.219526	-0.205306	-0.195338	-0.186541	-0.187811	-0.183555		Censoring Interval	5	-0.0157328	0.0359511	0.0611478	0.0714744	0.0842541	0.0856791	0.0900001		Censoring Interval	5	1.24935	0.690539	0.507051	0.423567	0.409918	0.396579	0.393264		Censoring Interval	5	1.50639	0.910065	0.712357	0.618905	0.596459	0.58439	0.576818		Censoring Interval	5	16	20	24	28	32
				10	-0.252583	-0.220646	-0.198841	-0.193323	-0.188854	-0.18539	-0.179911			10	-0.0159504	0.0362881	0.0621047	0.0774486	0.0815267	0.0857136	0.0871642			10	1.2112	0.652076	0.5021	0.43036	0.400487	0.396777	0.391254			10	1.46378	0.872722	0.700941	0.623682	0.589342	0.582167	0.571164			10	8	10	12	14	16
				15	-0.26663	-0.233988	-0.202486	-0.195303	-0.191305	-0.187144	-0.183026			15	-0.0356336	0.018785	0.0638476	0.073019	0.079551	0.088306	0.0912725			15	1.44934	0.877732	0.499623	0.435831	0.414102	0.395623	0.396189			15	1.71597	1.11172	0.702109	0.631134	0.605407	0.582766	0.579216			15	5	6	8	9	10
				20	-0.254641	-0.217236	-0.208696	-0.193181	-0.189001	-0.19115	-0.183839			20	0.00220796	0.0448255	0.0644963	0.0761632	0.0821465	0.0848909	0.0922384			20	1.45329	0.675883	0.493205	0.423573	0.403223	0.402118	0.399497			20	1.70793	0.893119	0.701902	0.616754	0.592224	0.593269	0.583335			20	4	5	6	7	8
				30	-0.358529	-0.225167	-0.203533	-0.203533	-0.199588	-0.185069	-0.193327			30	-0.182298	0.0107017	0.077569	0.0724366	0.083216	0.090627	0.0882733			30	174180	1.24244	0.502908	0.507782	0.408748	0.408431	0.39949			30	174180	1.46761	0.70644	0.711314	0.608337	0.593499	0.592817			30	2	3	4	4	5
				40	-0.222124	-0.21537	-0.207027	-0.207027	-0.202313	-0.204011	-0.202374			40	-0.0579501	-0.0579501	0.076448	0.076448	0.0814065	0.0814065	0.0875494			40	2.55884	2.55884	0.513696	0.513696	0.412193	0.405799	0.408959			40	2.78096	2.77421	0.720722	0.720722	0.614506	0.609809	0.611333			40	2	2	3	3	4
				60	-0.219131	-0.219131	-0.190519	-0.190519	-0.190519	-0.213643	-0.213643			60	0.089355	0.089355	0.0826042	0.0826042	0.0826042	0.0932185	0.0932185			60	0.844135	0.844135	0.601911	0.568716	0.568716	0.433902	0.433902			60	1.06327	1.06327	0.792429	0.759234	0.759234	0.647544	0.647544			60	1	1	2	2	2
[truncated: 2 more columns]

## Sheet: beta_true 3
beta_true	3
eta_true	1			Lower Bound										Bias										Upper Bound										Deviation										Convergence Ratio
specime number	10		MLE_beta		Test Duration								MLE_beta		Test Duration								MLE_beta		Test Duration								MLE_beta		Test Duration								both		Test Duration
					80	100	120	140	160	180	200				80	100	120	140	160	180	200				80	100	120	140	160	180	200				80	100	120	140	160	180	200				80	100	120	140	160
			Censoring Interval	5	-0.483348	-0.405897	-0.347419	-0.304594	-0.283361	-0.27102	-0.264612		Censoring Interval	5	0.0976177	0.079208	0.0693331	0.0847392	0.101324	0.101473	0.101988		Censoring Interval	5	1.85219	1.11168	0.851854	0.829719	0.824305	0.815475	0.817448		Censoring Interval	5	2.33554	1.51758	1.19927	1.13431	1.10767	1.08649	1.08206		Censoring Interval	5	0.9776	0.9977	0.99965	0.9998	0.99955
				10	-0.485027	-0.412239	-0.348305	-0.308528	-0.285725	-0.272092	-0.267404			10	0.10852	0.0810116	0.0766725	0.0866998	0.0975055	0.101282	0.1087			10	1.82423	1.13248	0.866424	0.824725	0.833015	0.822645	0.809206			10	2.30926	1.54472	1.21473	1.13325	1.11874	1.09474	1.07661			10	0.9736	0.99865	0.99975	0.99995	0.99945
				15	-0.505546	-0.461946	-0.351344	-0.319253	-0.298163	-0.273324	-0.266748			15	0.0419222	0.0777148	0.070114	0.0837755	0.0961708	0.10493	0.111463			15	1.58982	1.40513	0.881857	0.846283	0.831354	0.829558	0.848116			15	2.09537	1.86708	1.2332	1.16554	1.12952	1.10288	1.11486			15	0.90215	0.98605	0.9998	0.9998	0.9997
				20	-0.5298	-0.418968	-0.357147	-0.31457	-0.292645	-0.2774	-0.273111			20	0.0792325	0.0739403	0.0800539	0.0885841	0.102671	0.108708	0.1056			20	1.11411	1.15822	0.913885	0.847081	0.886464	0.847081	0.868166			20	1.64391	1.57719	1.27103	1.16165	1.17911	1.12448	1.14128			20	0.89975	0.9955	0.9995	0.9996	0.99925
				30	-0.639121	-0.502591	-0.372703	-0.372921	-0.310429	-0.282597	-0.282597			30	0.0629935	0.0294183	0.0698603	0.0888282	0.0884891	0.11708	0.11645			30	2.56852	0.812926	0.974384	0.985658	0.985658	1.01047	1.01047			30	3.20764	1.31552	1.34709	1.35858	1.29609	1.29307	1.29307			30	0.30115	0.8899	0.98985	0.9889	0.99125
				40	-0.639121	-0.639121	-0.395112	-0.395112	-0.318803	-0.318519	-0.282597			40	-0.0940575	-0.0940575	0.0426352	0.0426352	0.0830884	0.0830884	0.11645			40	0.765618	0.794165	0.952299	0.952299	0.952485	0.952485	2.22287			40	1.40474	1.43329	1.34741	1.34741	1.27129	1.271	2.50547			40	0.4726	0.4722	0.93915	0.94065	0.94305
				60	-0.212513	-0.212513	-0.448115	-0.448115	-0.448115	-0.349003	-0.349003			60	-0.0128302	-0.0128302	-0.0128302	-0.0128302	-0.0128302	-0.00854316	-0.00854316			60	2.56852	2.56852	0.483283	0.483283	0.483283	0.483324	0.483324			60	2.78103	2.78103	0.931398	0.931398	0.931398	0.832327	0.832327			60	0.99995	0.99995	0.7708	0.7711	0.76695
			MRR_beta		Test Duration								MRR_beta		Test Duration								MRR_beta		Test Duration								MRR_beta		Test Duration								MLE		Test Duration
					80	100	120	140	160	180	200				80	100	120	140	160	180	200				80	100	120	140	160	180	200				80	100	120	140	160	180	200				80	100	120	140	160
			Censoring Interval	5	-0.486186	-0.404925	-0.363392	-0.333738	-0.332266	-0.342305	-0.349278		Censoring Interval	5	0.173196	0.124589	0.0787038	0.0512934	0.0299595	0.00458091	-0.00987092		Censoring Interval	5	2.48826	1.31064	0.918713	0.803253	0.749498	0.734255	0.728652		Censoring Interval	5	2.97445	1.71557	1.28211	1.13699	1.08176	1.07656	1.07793		Censoring Interval	5	0.9776	0.9977	0.99965	0.9998	0.99955
				10	-0.484139	-0.412697	-0.363361	-0.339248	-0.336299	-0.341748	-0.353893			10	0.170751	0.11533	0.0804458	0.0504744	0.0210115	0.00204159	-0.00635016			10	2.831	1.29961	0.91556	0.788198	0.752557	0.735226	0.733001			10	3.31514	1.7123	1.27892	1.12745	1.08886	1.07697	1.08689			10	0.9736	0.99865	0.99975	0.99995	0.99945
				15	-0.523537	-0.445159	-0.360846	-0.343435	-0.337306	-0.344411	-0.352252			15	0.189824	0.129978	0.0742594	0.0549476	0.0378458	0.00337244	0.000529764			15	9.48065	1.87081	0.931064	0.806316	0.778475	0.76588	0.767129			15	10.0042	2.31597	1.29191	1.14975	1.11578	1.11029	1.11938			15	0.90215	0.98605	0.9998	0.9998	0.9997
				20	-0.522456	-0.401557	-0.363813	-0.343188	-0.33971	-0.34927	-0.36113			20	0.240286	0.102528	0.0830071	0.0458225	0.024805	0.00459256	-0.0111864			20	7.94718	1.37206	0.933478	0.823843	0.80898	0.789333	0.823582			20	8.46964	1.77362	1.29729	1.16703	1.14869	1.1386	1.18471			20	0.89975	0.9955	0.9995	0.9996	0.99925
				30	-0.563687	-0.49464	-0.381597	-0.383347	-0.34941	-0.363223	-0.362741			30	2.0516	0.146659	0.0923985	0.0946591	0.0368118	0.00515915	0.00515915			30	3.01816	5.79098	1.07329	1.07329	1.01272	1.01992	0.992711			30	3.58184	6.28562	1.45489	1.45664	1.36213	1.38314	1.35545			30	0.3012	0.8899	0.98985	0.9889	0.99125
				40	-0.563687	-0.563687	-0.376531	-0.376531	-0.352964	-0.350584	-0.368756			40	2.02441	2.02441	0.0484418	0.0484418	0.0114257	0.0114257	0.0030228			40	5.12142	5.12142	1.19725	1.19725	0.914176	0.914176	0.914176			40	5.6851	5.6851	1.57378	1.57378	1.26714	1.26476	1.28293			40	0.4726	0.4722	0.93915	0.94065	0.94305
				60	-0.0157224	-0.0157224	-0.45849	-0.45849	-0.45849	-0.452358	-0.452358			60	0.00382234	0.00382234	0.120144	0.120144	0.120144	0.0919979	0.0741612			60	0.487148	0.487148	3.89848	3.89848	3.89848	3.7891	3.7891			60	0.502871	0.502871	4.35697	4.35697	4.35697	4.24146	4.24146			60	0.99995	0.99995	0.7708	0.7711	0.76695
			MLE_eta		Test Duration								MLE_eta		Test Duration								MLE_eta		Test Duration								MLE_eta		Test Duration								MRR		Test Duration
					80	100	120	140	160	180	200				80	100	120	140	160	180	200				80	100	120	140	160	180	200				80	100	120	140	160	180	200				80	100	120	140	160
			Censoring Interval	5	-0.217526	-0.189749	-0.185597	-0.190988	-0.186843	-0.188911	-0.188889		Censoring Interval	5	-0.045668	0.00106754	-0.00189126	-0.00230272	-0.00521536	-0.00748886	-0.00776473		Censoring Interval	5	0.758633	0.32924	0.22024	0.189537	0.180634	0.176816	0.175919		Censoring Interval	5	0.976159	0.518988	0.405837	0.380525	0.367477	0.365726	0.364809		Censoring Interval	5	1	1	1	1	1
				10	-0.222849	-0.191071	-0.184564	-0.187951	-0.188751	-0.192325	-0.186812			10	-0.0464072	-0.000863745	-0.00151592	-0.0026806	-0.00695281	-0.00779933	-0.00699953			10	0.779468	0.33742	0.21758	0.191807	0.182704	0.17854	0.17555			10	1.00232	0.528491	0.402145	0.379757	0.371455	0.370865	0.362362			10	1	1	1	1	1
				15	-0.238095	-0.20016	-0.189851	-0.189289	-0.188985	-0.18926	-0.189496			15	-0.034916	-0.0186105	-0.00276981	-0.00340605	-0.00591437	-0.00759983	-0.00672864			15	1.04406	0.518025	0.223663	0.197511	0.181832	0.175942	0.180685			15	1.28215	0.718186	0.413514	0.386799	0.370817	0.365202	0.370182			15	1	1	1	1	1
				20	-0.225076	-0.18973	-0.188475	-0.190537	-0.193021	-0.190286	-0.191915			20	-0.0237697	0.00190712	-0.0021881	-0.00495489	-0.00812036	-0.00825797	-0.00825797			20	1.06576	0.338125	0.22223	0.192447	0.183785	0.177898	0.175604			20	1.29084	0.527855	0.410705	0.382984	0.376805	0.368184	0.367519			20	1	1	1	1	1
				30	-0.194172	-0.204702	-0.190278	-0.193476	-0.193476	-0.193476	-0.193287			30	0.0357063	-0.029362	-0.00218388	0.00190406	-0.00501586	-0.00501586	-0.00501586			30	1.39797	0.488053	0.229008	0.229008	0.188925	0.179151	0.181484			30	1.59214	0.692755	0.419287	0.422484	0.382401	0.372627	0.37477			30	0.9944	1	1	1	1
				40	-0.229187	-0.234176	-0.197332	-0.197332	-0.195757	-0.195757	-0.201788			40	0.00356746	0.00356746	0.0078426	0.00477501	0.00204519	-0.00103597	-0.0114991			40	1.06576	1.06576	0.22295	0.22295	0.188131	0.183595	0.183206			40	1.29495	1.29994	0.420282	0.420282	0.383888	0.379352	0.384994			40	0.99915	0.9994	1	1	1
				60	-0.203095	-0.203095	-0.182586	-0.182586	-0.182586	-0.184404	-0.184404			60	-0.00433797	-0.00433797	-0.00433797	-0.00433797	-0.00433797	-0.00433797	-0.00433797			60	0.954313	0.954313	0.279598	0.279598	0.279598	0.205403	0.197318			60	1.15741	1.15741	0.462183	0.462183	0.462183	0.389808	0.381723			60	1	1	1	1	0.99995
			MRR_eta		Test Duration								MRR_eta		Test Duration								MRR_eta		Test Duration								MRR_eta		Test Duration								Censoring Times		Test Duration
					80	100	120	140	160	180	200				80	100	120	140	160	180	200				80	100	120	140	160	180	200				80	100	120	140	160	180	200				80	100	120	140	160
			Censoring Interval	5	-0.199885	-0.151825	-0.138463	-0.134159	-0.128565	-0.126382	-0.127132		Censoring Interval	5	-0.0284243	0.0245924	0.0456695	0.0550043	0.0588623	0.0612779	0.0636861		Censoring Interval	5	1.03358	0.407783	0.284182	0.251414	0.247369	0.250476	0.253324		Censoring Interval	5	1.23346	0.559608	0.422645	0.385573	0.375934	0.376858	0.380456		Censoring Interval	5	16	20	24	28	32
				10	-0.197522	-0.152077	-0.135856	-0.128885	-0.130688	-0.131051	-0.12552			10	-0.0224536	0.0243105	0.0461219	0.0553856	0.0590424	0.061691	0.0645467			10	1.00548	0.408	0.268648	0.253001	0.25086	0.25227	0.253842			10	1.203	0.560077	0.404504	0.381887	0.381548	0.38332	0.379362			10	8	10	12	14	16
				15	-0.222284	-0.164152	-0.1379	-0.1338	-0.131058	-0.129721	-0.129443			15	-0.0386058	0.000123851	0.0485953	0.0524198	0.057106	0.0607479	0.0631624			15	1.44647	0.621039	0.27691	0.25716	0.245353	0.250975	0.25767			15	1.66876	0.785191	0.41481	0.39096	0.37641	0.380695	0.387112			15	5	6	8	9	10
				20	-0.200953	-0.147601	-0.136626	-0.135372	-0.133897	-0.12898	-0.131411			20	-0.00678817	0.0351625	0.0506602	0.0552703	0.0589382	0.0612485	0.0628795			20	0.956983	0.392548	0.273201	0.253091	0.254104	0.25265	0.255089			20	1.15794	0.540149	0.409827	0.388463	0.388002	0.381629	0.386501			20	4	5	6	7	8
				30	-0.357558	-0.169991	-0.140029	-0.140029	-0.136539	-0.136353	-0.136353			30	-0.196914	-0.00979844	0.0532857	0.0577642	0.059951	0.0655618	0.0664465			30	8.2577	0.643142	0.275798	0.281121	0.254496	0.256216	0.256216			30	8.61525	0.813133	0.415827	0.42115	0.391035	0.392569	0.392569			30	2	3	4	4	5
				40	-0.202137	-0.202137	-0.147353	-0.147353	-0.141323	-0.141323	-0.141318			40	-0.105896	-0.105896	0.0493428	0.0493428	0.054005	0.0506786	0.0526413			40	1.8764	1.8764	0.293778	0.291491	0.262423	0.262423	0.264865			40	2.07853	2.07853	0.441132	0.438844	0.403745	0.403745	0.406183			40	2	2	3	3	4
				60	-0.206865	-0.206865	-0.122652	-0.122652	-0.122652	-0.122434	-0.122434			60	0.0661811	0.0661811	0.0826042	0.0826042	0.05701	0.0802761	0.0929808			60	2.2248	2.2248	0.280947	0.280947	0.280947	0.288012	0.288012			60	2.43166	2.43166	0.403599	0.403599	0.403599	0.410446	0.410446			60	1	1	2	2	2
[truncated: 2 more columns]

## Sheet: beta_true 4
beta_true	4
eta_true	1			Lower Bound										Bias										Upper Bound										Deviation										Convergence Ratio
specime number	10		MLE_beta		Test Duration								MLE_beta		Test Duration								MLE_beta		Test Duration								MLE_beta		Test Duration								both		Test Duration
					80	100	120	140	160	180	200				80	100	120	140	160	180	200				80	100	120	140	160	180	200				80	100	120	140	160	180	200				80	100	120	140	160
			Censoring Interval	5	-0.513816	-0.398608	-0.331943	-0.285753	-0.264682	-0.264925	-0.26156		Censoring Interval	5	0.0933081	0.0796264	0.0783547	0.0984401	0.107069	0.104351	0.1055		Censoring Interval	5	1.7089	1.06228	0.842331	0.833402	0.821108	0.794956	0.788051		Censoring Interval	5	2.22272	1.46089	1.17427	1.11915	1.08579	1.05988	1.04961		Censoring Interval	5	0.94625	0.99295	0.99905	0.9989	0.9981
				10	-0.528202	-0.40039	-0.330055	-0.291312	-0.267912	-0.267251	-0.271484			10	0.106905	0.0803469	0.0826865	0.0980291	0.105729	0.107932	0.10221			10	1.75251	1.11207	0.845341	0.846883	0.830519	0.844983	0.797216			10	2.28071	1.51246	1.1754	1.1382	1.09843	1.11223	1.0687			10	0.92935	0.9974	0.99975	0.9998	0.99945
				15	-0.590626	-0.458616	-0.334801	-0.301575	-0.2748	-0.262835	-0.267625			15	0.0688594	0.0640148	0.0828048	0.0959254	0.104846	0.107265	0.102476			15	1.23513	1.39215	0.892196	0.866906	0.869044	0.858141	0.839426			15	1.82576	1.85076	1.227	1.16848	1.14384	1.12098	1.10705			15	0.7684	0.96105	0.99965	0.9999	0.99925
				20	-0.521882	-0.416667	-0.338007	-0.29623	-0.274131	-0.270407	-0.270407			20	0.00304678	0.0700528	0.0780529	0.104583	0.107212	0.105902	0.105902			20	0.789295	1.06641	0.958841	0.948799	0.874372	0.873263	0.873263			20	1.31118	1.48307	1.29685	1.24503	1.1485	1.14367	1.14367			20	0.74955	0.98655	0.9981	0.9984	0.99805
				30	-0.430626	-0.479824	-0.356696	-0.34067	-0.293526	-0.283489	-0.283489			30	0.240586	0.0342157	0.0766767	0.0719828	0.103443	0.120454	0.120454			30	2.02701	7.26584	0.743555	0.743555	0.744029	2.14862	2.14862			30	2.45764	7.74567	1.10025	1.08423	1.03756	2.43211	2.43211			30	0.32115	0.7881	0.94065	0.94145	0.94995
				40	-0.560181	-0.560181	-0.35494	-0.365654	-0.314335	-0.314335	-0.307192			40	-0.00198474	-0.00198474	0.0291896	0.0198986	0.0447941	0.0447941	0.0545898			40	2.28101	2.28101	0.692525	0.732073	0.692525	0.692525	1.75714			40	2.84119	2.84119	1.04746	1.09773	1.00686	1.00686	2.06433			40	0.23805	0.2388	0.7916	0.79585	0.7882
				60	-0.170139	-0.170139	-0.39206	-0.39206	-0.39206	-0.319939	-0.319939			60	0.0598179	0.0598179	0.0136803	0.0136803	0.0367491	0.0136803	0.0136803			60	2.02701	2.02701	6.09924	6.09924	6.09924	6.09924	6.09924			60	2.19715	2.19715	6.4913	6.4913	6.4913	6.41918	6.41918			60	1	1	0.65275	0.6519	0.6507
			MRR_beta		Test Duration								MRR_beta		Test Duration								MRR_beta		Test Duration								MRR_beta		Test Duration								MLE		Test Duration
					80	100	120	140	160	180	200				80	100	120	140	160	180	200				80	100	120	140	160	180	200				80	100	120	140	160	180	200				80	100	120	140	160
			Censoring Interval	5	-0.510211	-0.396878	-0.347044	-0.330491	-0.333745	-0.351465	-0.356974		Censoring Interval	5	0.174995	0.132501	0.0747891	0.0374288	0.0138516	0.00167622	0.00435113		Censoring Interval	5	3.37247	1.31901	0.870161	0.766607	0.74191	0.724096	0.743709		Censoring Interval	5	3.88268	1.71588	1.2172	1.0971	1.07566	1.07556	1.10068		Censoring Interval	5	0.94625	0.99295	0.99905	0.9989	0.9981
				10	-0.534555	-0.39611	-0.344909	-0.333694	-0.338055	-0.351553	-0.365144			10	0.216267	0.12188	0.0723658	0.032337	0.0100903	0.0069847	0.000799332			10	10.9833	1.28917	0.873828	0.766921	0.768413	0.778012	0.739719			10	11.5178	1.68528	1.21874	1.10061	1.10647	1.12957	1.10486			10	0.92935	0.9974	0.99975	0.9998	0.99945
				15	-0.605028	-0.459515	-0.347733	-0.337548	-0.336361	-0.352849	-0.362241			15	0.227016	0.163161	0.0622371	0.0376625	0.0175141	0.00817619	0.00229148			15	7.48288	2.3538	0.903683	0.84137	0.850747	0.813083	0.831022			15	8.08791	2.81332	1.25142	1.17892	1.18711	1.16593	1.19326			15	0.7684	0.96105	0.99965	0.9999	0.99925
				20	-0.498955	-0.424929	-0.352211	-0.342045	-0.347438	-0.36269	-0.367362			20	0.30603	0.117791	0.0694704	0.0283559	0.0105651	-0.00104264	0.00807928			20	6.4467	1.51437	0.998984	0.94282	0.942737	0.942735	0.942735			20	6.94565	1.9393	1.3512	1.28487	1.29017	1.30543	1.3101			20	0.74955	0.98655	0.9981	0.9984	0.99805
				30	-0.661768	-0.5171	-0.377888	-0.372214	-0.350498	-0.369869	-0.369869			30	1.28213	0.141158	0.0484678	0.0484678	0.0181556	0.00993388	0.00710274			30	1.70108	6.03465	1.02892	1.02892	1.0284	1.02762	1.0284			30	2.36285	6.55175	1.40681	1.40114	1.3789	1.39749	1.39827			30	0.32115	0.7881	0.94065	0.94145	0.94995
				40	-0.559246	-0.559246	-0.355449	-0.356391	-0.387122	-0.373607	-0.394343			40	2.04868	2.04868	0.0721757	0.0721757	0.0121493	0.0121493	0.00596845			40	3.91238	3.91238	1.01442	1.01442	1.0144	1.0144	1.0144			40	4.47163	4.47163	1.36987	1.37082	1.40152	1.38801	1.40875			40	0.23805	0.2388	0.7916	0.79585	0.7882
				60	-0.00565973	-0.00565973	-0.363027	-0.363027	-0.363027	-0.377746	-0.377746			60	0.00581385	0.00581385	0.17836	0.17836	0.17836	0.0564107	0.0564107			60	0.232321	0.232321	3.44547	3.44547	3.44547	3.44516	3.44516			60	0.237981	0.237981	3.80849	3.80849	3.80849	3.8229	3.8229			60	1	1	0.65275	0.6519	0.6507
			MLE_eta		Test Duration								MLE_eta		Test Duration								MLE_eta		Test Duration								MLE_eta		Test Duration								MRR		Test Duration
					80	100	120	140	160	180	200				80	100	120	140	160	180	200				80	100	120	140	160	180	200				80	100	120	140	160	180	200				80	100	120	140	160
			Censoring Interval	5	-0.189258	-0.145413	-0.141381	-0.142067	-0.146093	-0.147072	-0.144166		Censoring Interval	5	-0.0346649	-0.000577296	-0.000161988	-0.00393585	-0.0061935	-0.00527749	-0.00521577		Censoring Interval	5	0.977173	0.239312	0.147986	0.132098	0.128627	0.128317	0.129813		Censoring Interval	5	1.16643	0.384725	0.289367	0.274165	0.27472	0.275389	0.273979		Censoring Interval	5	1	1	1	1	1
				10	-0.189517	-0.148778	-0.143145	-0.146684	-0.14548	-0.145172	-0.148519			10	-0.0401332	-0.000782955	-0.000789761	-0.00546972	-0.0051182	-0.00548118	-0.0071438			10	0.818858	0.237151	0.147114	0.135525	0.131173	0.129949	0.130869			10	1.00838	0.385929	0.290259	0.282209	0.276652	0.275121	0.279388			10	1	1	1	1	1
				15	-0.207971	-0.157401	-0.147347	-0.147033	-0.144458	-0.146441	-0.147033			15	-0.00636731	-0.0186105	-0.000479441	-0.00584219	-0.00391105	-0.00366126	-0.00627816			15	0.923836	0.387114	0.146583	0.135644	0.132506	0.131367	0.131265			15	1.13181	0.544516	0.29393	0.282678	0.276964	0.277808	0.278298			15	1	1	1	1	1
				20	-0.190066	-0.149807	-0.147045	-0.151071	-0.148844	-0.150943	-0.151071			20	-0.0164637	0.0020302	-0.00344839	-0.00345657	-0.00668889	-0.00642872	-0.00554238			20	1.03851	0.248789	0.149282	0.135918	0.131735	0.131958	0.131255			20	1.22858	0.398597	0.296327	0.286989	0.280579	0.282901	0.282326			20	1	1	1	1	1
				30	-0.138788	-0.161294	-0.158923	-0.152728	-0.155664	-0.156328	-0.155149			30	0.0460298	-0.029362	-0.00218388	0.00190406	-0.00448823	-0.013346	-0.013346			30	0.757921	0.428914	0.148346	0.148346	0.136822	0.136822	0.136822			30	0.896708	0.590209	0.307269	0.301075	0.292486	0.29315	0.291971			30	1	1	1	1	1
				40	-0.170634	-0.170634	-0.147215	-0.147215	-0.152939	-0.147215	-0.170315			40	0.00356746	0.00356746	0.0078426	0.00477501	0.00469578	0.00469578	0.00469578			40	0.437425	0.437425	0.147304	0.152834	0.137047	0.137047	0.137047			40	0.608059	0.608059	0.294519	0.300048	0.289986	0.284262	0.307362			40	1	0.9999	1	1	1
				60	-0.2263	-0.2263	-0.235733	-0.235733	-0.235733	-0.235733	-0.235733			60	0.0202142	0.0202142	0.0154932	0.0154932	0.0154932	0.0102182	0.0102182			60	0.757921	0.757921	0.757921	0.757921	0.757921	0.757921	0.757921			60	0.984221	0.984221	0.993653	0.993653	0.993653	0.993653	0.993653			60	1	1	1	1	1
			MRR_eta		Test Duration								MRR_eta		Test Duration								MRR_eta		Test Duration								MRR_eta		Test Duration								Censoring Times		Test Duration
					80	100	120	140	160	180	200				80	100	120	140	160	180	200				80	100	120	140	160	180	200				80	100	120	140	160	180	200				80	100	120	140	160
			Censoring Interval	5	-0.180467	-0.117154	-0.102137	-0.0967746	-0.0991492	-0.0982041	-0.0969573		Censoring Interval	5	-0.0348441	0.017005	0.0378021	0.0432235	0.0452663	0.0475896	0.047463		Censoring Interval	5	1.08435	0.288269	0.189424	0.180775	0.182453	0.184431	0.187102		Censoring Interval	5	1.26482	0.405422	0.291561	0.27755	0.281602	0.282635	0.284059		Censoring Interval	5	16	20	24	28	32
				10	-0.180838	-0.116477	-0.101959	-0.100487	-0.098783	-0.0985364	-0.0999883			10	-0.0264615	0.0182651	0.0384767	0.0418963	0.046787	0.0472422	0.0460273			10	1.00378	0.283972	0.190724	0.181872	0.185004	0.187409	0.187936			10	1.18462	0.40045	0.292683	0.282359	0.283787	0.285946	0.287924			10	8	10	12	14	16
				15	-0.222851	-0.126962	-0.105447	-0.10271	-0.100276	-0.101909	-0.101948			15	-0.0739651	-0.00538612	0.0391137	0.0413135	0.0456928	0.0483166	0.0464875			15	3.82375	0.442544	0.190909	0.181312	0.184659	0.188866	0.189168			15	4.0466	0.569505	0.296355	0.284023	0.284935	0.290776	0.291116			15	5	6	8	9	10
				20	-0.178061	-0.114522	-0.103828	-0.105127	-0.102246	-0.100142	-0.10372			20	-0.0213102	0.0274202	0.0357976	0.0432391	0.0456511	0.0460716	0.0460727			20	1.84949	0.282635	0.193279	0.18365	0.186945	0.190699	0.191222			20	2.02755	0.397157	0.297107	0.288777	0.28919	0.290841	0.294943			20	4	5	6	7	8
				30	-0.329108	-0.112775	-0.111381	-0.110884	-0.110582	-0.110996	-0.110996			30	-0.196241	-0.0280232	0.0355349	0.0428259	0.0499932	0.0533726	0.0533726			30	3.11811	0.642891	0.191937	0.191937	0.191237	0.192718	0.192718			30	3.44722	0.755666	0.303318	0.302822	0.301819	0.303715	0.303715			30	2	3	4	4	5
				40	-0.187218	-0.187218	-0.0885991	-0.0885991	-0.0945563	-0.0834349	-0.0834349			40	-0.110504	-0.126756	0.0493436	0.0493436	0.0507129	0.0507129	0.050713			40	1.8764	1.8764	0.191062	0.191062	0.201853	0.201853	0.202632			40	2.06361	2.06361	0.279662	0.279662	0.296409	0.285288	0.286067			40	2	2	3	3	4
				60	-0.187331	-0.187331	-0.0705282	-0.103425	-0.068147	-0.0910149	-0.0910149			60	0.164811	0.164811	0.0826042	0.0570096	0.0570096	0.0569999	0.0569999			60	1.94756	1.94756	0.196866	0.196866	0.196866	0.202842	0.202842			60	2.13489	2.13489	0.267394	0.300292	0.265013	0.293857	0.293857			60	1	1	2	2	2
[truncated: 2 more columns]
