# Supplementary material for: Uncertainty Evaluation of Weibull Estimators through Monte Carlo Simulation: Applications for Crack Initiation Testing
Source: Materials (Basel). 2016 Jun 27;9(7):521. doi: 10.3390/ma9070521 (PMC5456946; doi:10.3390/ma9070521)
Supplement: Supplementary file 1 [file materials-09-00521-s001.zip › supp/Raw data_Fixed test duration (120%).xlsx]

## Sheet: beta_true 2
beta_true	2
eta_true	1			Lower Bound										Bias										Upper Bound										Deviation										Convergence Ratio
test duration	1.2		MLE_beta		Censoring Interval								MLE_beta		Censoring Interval								MLE_beta		Censoring Interval								MLE_beta		Censoring Interval								both		Censoring Interval
					5	10	15	20	30	40	60				5	10	15	20	30	40	60				5	10	15	20	30	40	60				5	10	15	20	30	40	60				5	10	15	20	30
			Specimen Number	5	-0.471719	-0.485483	-0.514374	-0.508248	-0.579154	-0.661235	-0.59366		Specimen Number	5	0.117155	0.128291	0.124464	0.130115	0.141027	0.141027	-0.00507872		Specimen Number	5	1.8369	1.91819	1.98117	1.96278	1.54907	1.51863	7.84826		Specimen Number	5	2.30862	2.40367	2.49555	2.47103	2.12822	2.17987	8.44192		Specimen Number	5	0.901	0.8993	0.89795	0.8991	0.8903
				7	-0.415918	-0.426038	-0.444142	-0.467064	-0.509727	-0.572005	-0.700784			7	0.0845639	0.0864046	0.0824527	0.0894982	0.0926277	0.126678	-0.051723			7	1.26978	1.31435	1.30322	1.31595	1.27882	1.21044	0.829016			7	1.68569	1.74039	1.74736	1.78301	1.78855	1.78244	1.5298			7	0.9439	0.946	0.94835	0.95315	0.9524
				10	-0.371176	-0.375516	-0.390668	-0.406408	-0.434985	-0.462674	-0.578513			10	0.0593735	0.0585727	0.0638935	0.0641566	0.0531123	0.0714382	0.0861758			10	0.914538	0.925027	0.934086	0.927464	0.947134	1.0398	0.845776			10	1.28571	1.30054	1.32475	1.33387	1.38212	1.50247	1.42429			10	0.9744	0.97485	0.97735	0.9763	0.97915
				15	-0.319257	-0.323405	-0.329916	-0.345168	-0.365284	-0.38293	-0.460786			15	0.0452418	0.046323	0.0445776	0.0438099	0.0428456	0.0512725	0.0456974			15	0.652445	0.656475	0.671657	0.66841	0.696532	0.732438	0.745726			15	0.971702	0.97988	1.00157	1.01358	1.06182	1.11537	1.20651			15	0.9892	0.9903	0.99205	0.9918	0.9942
				20	-0.28253	-0.286647	-0.294586	-0.305391	-0.318395	-0.34511	-0.393295			20	0.0331454	0.0333402	0.0305707	0.0287383	0.0286088	0.0374321	0.0326278			20	0.536485	0.527927	0.53153	0.544328	0.550065	0.59708	0.653939			20	0.819015	0.814574	0.826116	0.849719	0.86846	0.94219	1.04723			20	0.996	0.9964	0.99695	0.9976	0.99835
				30	-0.243103	-0.246788	-0.253664	-0.257105	-0.272031	-0.289932	-0.346447			30	0.0211715	0.0209521	0.0246349	0.0203236	0.0179739	0.02121	0.0143111			30	0.390058	0.398339	0.406305	0.411855	0.41672	0.432981	0.470289			30	0.633161	0.645126	0.659969	0.66896	0.688751	0.722913	0.816736			30	0.9992	0.9996	0.99925	0.9997	0.9997
				50	-0.197221	-0.198117	-0.204807	-0.205869	-0.214205	-0.23169	-0.263558			50	0.0148187	0.0133715	0.012599	0.0115106	0.0117118	0.0105945	0.0179228			50	0.283972	0.286713	0.292174	0.289846	0.308661	0.32097	0.347732			50	0.481193	0.48483	0.496981	0.495715	0.522866	0.55266	0.61129			50	1	1	1	1	1
			MRR_beta		Censoring Interval								MRR_beta		Censoring Interval								MRR_beta		Censoring Interval								MRR_beta		Censoring Interval								MLE		Censoring Interval
					5	10	15	20	30	40	60				5	10	15	20	30	40	60				5	10	15	20	30	40	60				5	10	15	20	30	40	60				5	10	15	20	30
			Specimen Number	5	-0.501389	-0.504412	-0.486104	-0.525502	-0.533623	-0.601448	-0.629197		Specimen Number	5	0.151397	0.1528	0.144444	0.144393	0.126166	0.162511	0.160963		Specimen Number	5	1.96395	1.97529	2.09116	2.03824	2.37656	5.24566	6.66595		Specimen Number	5	2.46534	2.4797	2.57727	2.56374	2.91019	5.84711	7.29514		Specimen Number	5	0.9011	0.8993	0.89795	0.8991	0.8903
				7	-0.44239	-0.436493	-0.442302	-0.444305	-0.492754	-0.509213	-0.69276			7	0.121244	0.111209	0.117222	0.11022	0.114897	0.0460431	0.0964366			7	1.4126	1.40656	1.37034	1.42067	1.68304	1.7813	6.66595			7	1.85499	1.84305	1.81265	1.86497	2.17579	2.29051	7.35871			7	0.94395	0.946	0.94835	0.95315	0.9524
				10	-0.390274	-0.386933	-0.383918	-0.393811	-0.400649	-0.448552	-0.593674			10	0.0874664	0.0836924	0.0841098	0.0804561	0.076111	0.0920218	0.083169			10	1.03215	1.03537	1.02227	1.00285	1.03937	1.15465	1.14317			10	1.42242	1.42231	1.40619	1.39667	1.44002	1.6032	1.73685			10	0.9744	0.97485	0.97735	0.9763	0.97915
				15	-0.332721	-0.33353	-0.333317	-0.344663	-0.347535	-0.375682	-0.470433			15	0.0655333	0.0662795	0.0628863	0.0582055	0.0609385	0.0673934	0.0597131			15	0.745816	0.732364	0.747635	0.745352	0.738159	0.799647	0.81263			15	1.07854	1.06589	1.08095	1.09001	1.08569	1.17533	1.28306			15	0.9892	0.9903	0.99205	0.9918	0.9942
				20	-0.296679	-0.296424	-0.296797	-0.30442	-0.313629	-0.33756	-0.399519			20	0.0505811	0.0502014	0.045937	0.0438654	0.0474388	0.0515425	0.0475734			20	0.603851	0.596475	0.584306	0.595415	0.596817	0.629999	0.674484			20	0.900531	0.892899	0.881104	0.899835	0.910446	0.967559	1.074			20	0.996	0.9964	0.99695	0.9976	0.99835
				30	-0.256925	-0.25739	-0.251878	-0.2606	-0.266777	-0.282396	-0.342064			30	0.033312	0.030704	0.0365229	0.0316217	0.0274706	0.0315273	0.0153498			30	0.442357	0.443984	0.447331	0.449754	0.454007	0.471339	0.508961			30	0.699282	0.701374	0.699209	0.710355	0.720784	0.753735	0.851025			30	0.9992	0.9996	0.99925	0.9997	0.9997
				50	-0.207195	-0.204072	-0.207203	-0.20783	-0.208612	-0.22804	-0.268741			50	0.0201076	0.023189	0.0204221	0.0184631	0.0183021	0.0185879	0.0107449			50	0.323308	0.318439	0.320749	0.313109	0.329394	0.339116	0.351685			50	0.530503	0.522511	0.527952	0.520939	0.538006	0.567157	0.620427			50	1	1	1	1	1
			MLE_eta		Censoring Interval								MLE_eta		Censoring Interval								MLE_eta		Censoring Interval								MLE_eta		Censoring Interval								MRR		Censoring Interval
					5	10	15	20	30	40	60				5	10	15	20	30	40	60				5	10	15	20	30	40	60				5	10	15	20	30	40	60				5	10	15	20	30
			Specimen Number	5	-0.288103	-0.295074	-0.302897	-0.300956	-0.326498	-0.326521	-0.331857		Specimen Number	5	0.0112133	0.0105631	0.011481	0.00883791	0.0127407	-0.0166741	0.0154932		Specimen Number	5	0.718857	0.683415	0.700665	0.712872	0.671431	0.671431	1.10539		Specimen Number	5	1.00696	0.978488	1.00356	1.01383	0.99793	0.997953	1.43725		Specimen Number	5	0.9999	0.99985	0.9997	1	1
				7	-0.272394	-0.27769	-0.280194	-0.282316	-0.287728	-0.320446	-0.311116			7	0.0117094	0.00770872	0.0112926	0.00633592	0.00769364	0.0117585	0.00033036			7	0.493405	0.501907	0.495423	0.489878	0.543985	0.517667	0.639522			7	0.765799	0.779597	0.775618	0.772194	0.831713	0.838113	0.950638			7	0.99995	1	1	1	1
				10	-0.239227	-0.243485	-0.241668	-0.247545	-0.254078	-0.273453	-0.2586			10	0.00563062	0.00300184	0.00425899	0.00392685	0.00893298	0.00681205	0.0154932			10	0.402182	0.400031	0.388365	0.405712	0.40589	0.38021	0.501497			10	0.641409	0.643516	0.630034	0.653256	0.659968	0.653662	0.760097			10	1	1	1	1	1
				15	-0.213242	-0.214253	-0.211759	-0.214192	-0.22068	-0.227287	-0.228142			15	-0.00131952	-0.000814084	0.000352792	-0.00148703	-0.00179501	0.000388754	0.0154932			15	0.287259	0.296371	0.293497	0.294649	0.298524	0.303083	0.292586			15	0.500501	0.510624	0.505256	0.508841	0.519204	0.53037	0.520728			15	1	1	1	1	1
				20	-0.190654	-0.18831	-0.191709	-0.193832	-0.19615	-0.200875	-0.218384			20	-0.00283829	-0.00351951	0.00124741	-0.000790471	-0.00162802	-8.36373e-05	-0.00921508			20	0.243979	0.24824	0.250373	0.250467	0.251065	0.257494	0.264438			20	0.434634	0.43655	0.442082	0.444299	0.447215	0.458369	0.482823			20	1	1	1	1	1
				30	-0.158628	-0.159885	-0.157724	-0.157371	-0.162587	-0.163466	-0.176296			30	-0.00131568	-0.0027915	-0.000202878	-0.00157669	-0.00192673	0.000571572	-0.00262972			30	0.195485	0.19243	0.196716	0.195711	0.195987	0.199552	0.197938			30	0.354113	0.352315	0.35444	0.353082	0.358575	0.363018	0.374234			30	1	1	1	1	1
				50	-0.124951	-0.124958	-0.124291	-0.125278	-0.128198	-0.127534	-0.131699			50	-0.000343569	-0.00124971	0.000106726	-0.00182318	-0.00100999	-0.000334764	-0.00414435			50	0.148622	0.144138	0.149916	0.145089	0.148347	0.148572	0.15478			50	0.273573	0.269096	0.274207	0.270367	0.276546	0.276106	0.28648			50	1	1	1	1	1
			MRR_eta		Censoring Interval								MRR_eta		Censoring Interval								MRR_eta		Censoring Interval								MRR_eta		Censoring Interval								Censoring Times		Censoring Interval
					5	10	15	20	30	40	60				5	10	15	20	30	40	60				5	10	15	20	30	40	60				5	10	15	20	30	40	60				5	10	15	20	30
			Specimen Number	5	-0.233594	-0.243798	-0.241658	-0.244421	-0.239526	-0.241296	-0.241153		Specimen Number	5	0.11469	0.114603	0.11687	0.125024	0.110198	0.134139	0.143582		Specimen Number	5	1.088	0.97983	1.03332	1.02614	1.05521	1.10745	1.36233		Specimen Number	5	1.32159	1.22363	1.27497	1.27056	1.29473	1.34875	1.60348		Specimen Number	5
				7	-0.225131	-0.226443	-0.225992	-0.220005	-0.216387	-0.219365	-0.261828			7	0.0854268	0.0847727	0.0896732	0.086789	0.0919707	0.110853	0.177622			7	0.714694	0.686007	0.683305	0.686922	0.699864	0.824904	1.17879			7	0.939825	0.91245	0.909297	0.906927	0.916251	1.04427	1.44062			7
				10	-0.201938	-0.200676	-0.199455	-0.204627	-0.205952	-0.207027	-0.200519			10	0.0636289	0.0613984	0.0650973	0.0644963	0.077569	0.076448	0.0826042			10	0.507166	0.503023	0.485328	0.494871	0.513165	0.498368	0.601911			10	0.709104	0.703699	0.684783	0.699499	0.719117	0.705395	0.802429			10
				15	-0.181905	-0.180352	-0.176711	-0.177128	-0.178847	-0.184281	-0.200604			15	0.0406764	0.0422674	0.0443368	0.0446822	0.0453403	0.0507185	0.0570878			15	0.361445	0.36198	0.359988	0.358213	0.364253	0.379063	0.398121			15	0.54335	0.542331	0.536698	0.535342	0.543099	0.563344	0.598725			15
				20	-0.165389	-0.160062	-0.161427	-0.164248	-0.164693	-0.161305	-0.178236			20	0.0292317	0.0310528	0.0358575	0.0336639	0.0332653	0.0380848	0.0377282			20	0.294498	0.294959	0.293567	0.293922	0.28787	0.292802	0.317315			20	0.459887	0.455022	0.454993	0.45817	0.452563	0.454107	0.495551			20
				30	-0.140506	-0.139906	-0.138649	-0.135601	-0.139569	-0.139277	-0.151126			30	0.021399	0.0197566	0.0230105	0.0230401	0.0214833	0.026236	0.0257852			30	0.229266	0.224672	0.226196	0.222868	0.22328	0.222933	0.232351			30	0.369772	0.364578	0.364846	0.358469	0.36285	0.36221	0.383477			30
				50	-0.114426	-0.113718	-0.110791	-0.112947	-0.115559	-0.112548	-0.115387			50	0.0126753	0.0125942	0.0140538	0.0132132	0.0138301	0.0151507	0.0159266			50	0.16808	0.164567	0.168723	0.163207	0.163313	0.165039	0.172634			50	0.282506	0.278285	0.279514	0.276154	0.278872	0.277587	0.288021			50
[truncated: 2 more columns]

## Sheet: beta_true 3
beta_true	3
eta_true	1			Lower Bound										Bias										Upper Bound										Deviation										Convergence Ratio
test duration	1.2		MLE_beta		Censoring Interval								MLE_beta		Censoring Interval								MLE_beta		Censoring Interval								MLE_beta		Censoring Interval								both		Censoring Interval
					5	10	15	20	30	40	60				5	10	15	20	30	40	60				5	10	15	20	30	40	60				5	10	15	20	30	40	60				5	10	15	20	30
			Specimen Number	5	-0.433733	-0.436317	-0.445481	-0.460723	-0.505256	-0.563407	-0.627463		Specimen Number	5	0.166776	0.180124	0.177676	0.174273	0.105934	0.0215432	-0.049829		Specimen Number	5	1.71587	1.91436	1.87375	1.87375	1.40622	7.75205	6.40192		Specimen Number	5	2.14961	2.35068	2.31923	2.33447	1.91148	8.31546	7.02939		Specimen Number	5	0.9792	0.986	0.9857	0.97215	0.8658
				7	-0.383055	-0.393837	-0.396708	-0.411089	-0.434255	-0.456057	-0.555873			7	0.114462	0.111992	0.116434	0.115773	0.109794	0.0479743	0.00756677			7	1.20985	1.24096	1.33022	1.3418	1.10639	0.868193	1.51913			7	1.59291	1.6348	1.72692	1.75289	1.54064	1.32425	2.075			7	0.9958	0.997	0.99745	0.99475	0.955
				10	-0.347718	-0.350448	-0.35356	-0.357147	-0.373317	-0.395112	-0.448115			10	0.0702051	0.0771991	0.0767351	0.0792843	0.055626	0.0426352	-0.0482445			10	0.864091	0.860824	0.874026	0.92473	0.985658	0.952299	0.483283			10	1.21181	1.21127	1.22759	1.28188	1.35897	1.34741	0.931398			10	0.9997	0.99975	0.9998	0.99965	0.98885
				15	-0.298325	-0.307448	-0.30676	-0.304743	-0.316601	-0.340241	-0.391793			15	0.044074	0.0518189	0.0468688	0.0489813	0.0550536	0.04168	0.0420645			15	0.610195	0.632671	0.61896	0.632405	0.693619	0.645785	0.622706			15	0.90852	0.940119	0.925719	0.937148	1.01022	0.986026	1.0145			15	1	1	0.99995	0.99995	0.99935
				20	-0.268664	-0.271812	-0.274876	-0.277566	-0.286679	-0.305022	-0.347149			20	0.0357887	0.0368672	0.0338432	0.0334818	0.0378107	0.0326653	0.0292556			20	0.492669	0.502254	0.503558	0.513338	0.541375	0.522304	0.58544			20	0.761333	0.774067	0.778434	0.790904	0.828054	0.827326	0.932589			20	1	1	1	1	0.99995
				30	-0.227921	-0.230408	-0.235466	-0.233946	-0.241962	-0.253471	-0.275375			30	0.0248652	0.0242125	0.0219056	0.0244329	0.0215744	0.0304269	0.0384557			30	0.370309	0.373185	0.379564	0.384022	0.403365	0.429778	0.466238			30	0.59823	0.603593	0.61503	0.617968	0.645328	0.683249	0.741613			30	1	1	1	1	1
				50	-0.185801	-0.186956	-0.18844	-0.192666	-0.198257	-0.207481	-0.223284			50	0.0142829	0.0148241	0.0136596	0.0145532	0.0141876	0.0137133	0.0126111			50	0.271569	0.271949	0.271859	0.282127	0.287929	0.306016	0.314337			50	0.457371	0.458906	0.460299	0.474793	0.486186	0.513497	0.537621			50	1	1	1	1	1
			MRR_beta		Censoring Interval								MRR_beta		Censoring Interval								MRR_beta		Censoring Interval								MRR_beta		Censoring Interval								MLE		Censoring Interval
					5	10	15	20	30	40	60				5	10	15	20	30	40	60				5	10	15	20	30	40	60				5	10	15	20	30	40	60				5	10	15	20	30
			Specimen Number	5	-0.460229	-0.466778	-0.467914	-0.464759	-0.492261	-0.508058	-0.519401		Specimen Number	5	0.131856	0.142737	0.128479	0.110475	0.143771	0.0730074	0.021173		Specimen Number	5	1.74171	1.87614	1.92163	2.03551	2.12021	6.46853	5.0766		Specimen Number	5	2.20194	2.34292	2.38955	2.50027	2.61247	6.97658	5.596		Specimen Number	5	0.9792	0.986	0.9857	0.97215	0.8658
				7	-0.405942	-0.411207	-0.409677	-0.420355	-0.427541	-0.446419	-0.52735			7	0.10806	0.10236	0.0950586	0.0948182	0.077145	0.0562505	0.11696			7	1.25884	1.24461	1.3729	1.31764	1.55376	1.6075	3.9371			7	1.66478	1.65581	1.78257	1.738	1.9813	2.05392	4.46445			7	0.9959	0.9972	0.9975	0.99475	0.955
				10	-0.362024	-0.362759	-0.368871	-0.366131	-0.382689	-0.376531	-0.45849			10	0.0805457	0.0804645	0.0789321	0.0808368	0.0923985	0.0484418	0.120144			10	0.917906	0.922625	0.915989	0.946024	1.07329	1.19725	3.89848			10	1.27993	1.28538	1.28486	1.31215	1.45598	1.57378	4.35697			10	0.9997	0.99975	0.9998	0.99965	0.98885
				15	-0.312249	-0.313841	-0.31059	-0.314892	-0.320662	-0.331573	-0.379123			15	0.0586561	0.0608748	0.0528158	0.0541195	0.0466821	0.0435403	0.0629891			15	0.682887	0.680137	0.664744	0.665792	0.712166	0.764277	0.860484			15	0.995137	0.993978	0.975334	0.980684	1.03283	1.09585	1.23961			15	1	1	0.99995	0.99995	0.99935
				20	-0.277933	-0.27902	-0.280073	-0.280357	-0.291002	-0.291904	-0.344548			20	0.0475534	0.046124	0.042139	0.0408859	0.0374669	0.0298597	0.0345814			20	0.55038	0.548652	0.551569	0.543725	0.582239	0.553683	0.802537			20	0.828312	0.827672	0.831641	0.824082	0.873241	0.845588	1.14709			20	1	1	1	1	0.99995
				30	-0.237121	-0.23744	-0.239835	-0.238592	-0.248755	-0.247409	-0.276584			30	0.0332805	0.032498	0.0306654	0.0301522	0.0269728	0.0212248	0.0294437			30	0.414205	0.408741	0.411298	0.414199	0.427609	0.43938	0.50545			30	0.651326	0.646182	0.651132	0.652791	0.676364	0.686789	0.782034			30	1	1	1	1	1
				50	-0.194372	-0.193554	-0.194591	-0.195329	-0.199101	-0.206011	-0.22199			50	0.0201743	0.020347	0.0190718	0.0194846	0.0184795	0.0118614	0.0145885			50	0.299388	0.292653	0.296772	0.303408	0.310954	0.320883	0.33124			50	0.493761	0.486207	0.491363	0.498737	0.510055	0.526894	0.553231			50	1	1	1	1	1
			MLE_eta		Censoring Interval								MLE_eta		Censoring Interval								MLE_eta		Censoring Interval								MLE_eta		Censoring Interval								MRR		Censoring Interval
					5	10	15	20	30	40	60				5	10	15	20	30	40	60				5	10	15	20	30	40	60				5	10	15	20	30	40	60				5	10	15	20	30
			Specimen Number	5	-0.254364	-0.252976	-0.257611	-0.26112	-0.234176	-0.269038	-0.331857		Specimen Number	5	-0.00463632	-0.00499041	-0.00302212	-0.00300361	0.00393036	0.0280993	0.0154932		Specimen Number	5	0.281715	0.279405	0.288086	0.288207	0.33861	0.328244	0.331129		Specimen Number	5	0.53608	0.532381	0.545697	0.549327	0.572786	0.597282	0.662987		Specimen Number	5	1	1	1	1	1
				7	-0.21809	-0.223885	-0.222589	-0.223226	-0.225807	-0.251282	-0.195163			7	-0.00157929	-0.000801443	-0.00248387	-0.00395525	-6.7089e-05	0.0210609	0.00033036			7	0.263754	0.268224	0.267459	0.26827	0.274708	0.285468	0.283667			7	0.481844	0.492109	0.490048	0.491496	0.500515	0.536751	0.47883			7	0.9999	0.9998	0.99995	1	1
				10	-0.186241	-0.186141	-0.186813	-0.190257	-0.193476	-0.197332	-0.182586			10	-0.00217869	-0.00115893	-0.001427	-0.000526096	-0.00218388	0.00477501	0.0154932			10	0.222049	0.220989	0.218147	0.225455	0.229008	0.22295	0.252599			10	0.40829	0.40713	0.40496	0.415712	0.422484	0.420282	0.435185			10	1	1	1	1	1
				15	-0.148566	-0.153802	-0.150414	-0.154651	-0.157835	-0.158292	-0.157631			15	-0.000536022	-0.00144283	-0.000540905	-0.00139164	-0.00179501	0.000388754	-0.00128437			15	0.170604	0.171237	0.172746	0.167357	0.171347	0.17002	0.172067			15	0.319171	0.325039	0.323161	0.322008	0.329183	0.328312	0.329698			15	1	1	1	1	1
				20	-0.131008	-0.132298	-0.132422	-0.132548	-0.134142	-0.138775	-0.144407			20	-0.00172688	-0.000794307	-0.000499027	0.000307023	-0.000266941	-8.36373e-05	0.00169867			20	0.147472	0.148954	0.145957	0.147272	0.148699	0.150358	0.169163			20	0.27848	0.281253	0.278379	0.27982	0.282841	0.289134	0.31357			20	1	1	1	1	1
				30	-0.107563	-0.107142	-0.108253	-0.110019	-0.110018	-0.115131	-0.119849			30	3.52119e-05	-0.000407093	-0.00140737	-0.000343072	-0.0019144	-0.00205539	-0.000804514			30	0.118937	0.120378	0.118084	0.117838	0.121068	0.119782	0.123935			30	0.2265	0.22752	0.226337	0.227857	0.231086	0.234913	0.243784			30	1	1	1	1	1
				50	-0.084294	-0.084328	-0.085049	-0.083704	-0.0865723	-0.0882425	-0.095695			50	-0.00105813	-0.00077782	-0.000499239	0.000459139	-0.000536369	0.00100299	-0.000178964			50	0.088977	0.089441	0.0883352	0.0891782	0.0918353	0.0927776	0.0981095			50	0.173271	0.173769	0.173384	0.172882	0.178408	0.18102	0.193804			50	1	1	1	1	1
			MRR_eta		Censoring Interval								MRR_eta		Censoring Interval								MRR_eta		Censoring Interval								MRR_eta		Censoring Interval								Censoring Times		Censoring Interval
					5	10	15	20	30	40	60				5	10	15	20	30	40	60				5	10	15	20	30	40	60				5	10	15	20	30	40	60				5	10	15	20	30
			Specimen Number	5	-0.164917	-0.163593	-0.166065	-0.180941	-0.188549	-0.204526	-0.104786		Specimen Number	5	0.0836342	0.0843454	0.0946467	0.0976883	0.098349	0.134145	0.143581		Specimen Number	5	0.49605	0.484516	0.465192	0.430415	0.509685	0.541463	0.405187		Specimen Number	5	0.660967	0.648109	0.631257	0.611356	0.698234	0.745989	0.509973		Specimen Number	5	24	12	8	6	4
				7	-0.149322	-0.154114	-0.150394	-0.14734	-0.15153	-0.181326	-0.163294			7	0.063037	0.0650229	0.0690993	0.0693006	0.0746677	0.0751616	0.0858866			7	0.363549	0.362354	0.360376	0.354336	0.356782	0.380207	0.367353			7	0.512871	0.516468	0.51077	0.501675	0.508312	0.561533	0.530647			7	24	12	8	6	4
				10	-0.137645	-0.137978	-0.137954	-0.137095	-0.140029	-0.147353	-0.122652			10	0.0448839	0.0469145	0.0496175	0.0509938	0.0537926	0.0493428	0.0826042			10	0.28331	0.27283	0.273675	0.276002	0.281121	0.296066	0.280947			10	0.420955	0.410808	0.411629	0.413097	0.42115	0.443419	0.403599			10	24	12	8	6	4
				15	-0.117587	-0.121354	-0.118828	-0.121062	-0.122719	-0.126742	-0.115129			15	0.0318375	0.0312248	0.0330164	0.0325849	0.0373065	0.0386683	0.0408322			15	0.212014	0.21047	0.212317	0.20743	0.209525	0.203911	0.203141			15	0.329601	0.331825	0.331145	0.328492	0.332245	0.330654	0.31827			15	24	12	8	6	4
				20	-0.107838	-0.108586	-0.108332	-0.10741	-0.110248	-0.115959	-0.111745			20	0.0219078	0.023494	0.0248796	0.0255685	0.0258225	0.0257014	0.0336544			20	0.177151	0.177229	0.173743	0.172922	0.176804	0.176577	0.206268			20	0.284989	0.285815	0.282075	0.280332	0.287052	0.292536	0.318012			20	24	12	8	6	4
				30	-0.0926794	-0.0914435	-0.0930553	-0.0938885	-0.0952801	-0.0942276	-0.0949745			30	0.0161592	0.0158922	0.0152088	0.0167393	0.0166792	0.0173514	0.0234285			30	0.14023	0.138628	0.136512	0.136065	0.13948	0.138879	0.143389			30	0.232909	0.230072	0.229568	0.229953	0.23476	0.233106	0.238363			30	24	12	8	6	4
				50	-0.0767536	-0.076607	-0.0751261	-0.0739329	-0.0773259	-0.0794214	-0.0803111			50	0.00875579	0.0090751	0.0103481	0.0110463	0.0105098	0.0115631	0.0127871			50	0.103605	0.100857	0.101191	0.0994792	0.102535	0.103795	0.111161			50	0.180359	0.177464	0.176318	0.173412	0.179861	0.183217	0.191472			50	24	12	8	6	4
[truncated: 2 more columns]

## Sheet: beta_true 4
beta_true	4
eta_true	1			Lower Bound										Bias										Upper Bound										Deviation										Convergence Ratio
test duration	1.2		MLE_beta		Censoring Interval								MLE_beta		Censoring Interval								MLE_beta		Censoring Interval								MLE_beta		Censoring Interval								both		Censoring Interval
					5	10	15	20	30	40	60				5	10	15	20	30	40	60				5	10	15	20	30	40	60				5	10	15	20	30	40	60				5	10	15	20	30
			Specimen Number	5	-0.409909	-0.420428	-0.425618	-0.413603	-0.455995	-0.502539	-0.52184		Specimen Number	5	0.176068	0.177296	0.196302	0.192443	0.0707971	-0.0417618	0.549594		Specimen Number	5	1.52333	1.74745	1.96088	1.88654	1.15531	6.1296	5.72168		Specimen Number	5	1.93324	2.16787	2.38649	2.30014	1.61131	6.63213	6.24352		Specimen Number	5	0.96425	0.9832	0.9871	0.9587	0.7355
				7	-0.374389	-0.375266	-0.378962	-0.37825	-0.398713	-0.436661	-0.525861			7	0.112257	0.123203	0.122354	0.111602	0.0634867	-0.0612795	-0.085492			7	1.15183	1.21835	1.27839	1.32288	0.884707	0.662957	5.72168			7	1.52622	1.59362	1.65735	1.70113	1.28342	1.09962	6.24754			7	0.9922	0.99715	0.9971	0.98955	0.85285
				10	-0.331197	-0.328975	-0.332344	-0.338112	-0.35837	-0.37184	-0.446097			10	0.0758786	0.0797399	0.0830056	0.0780529	0.0552119	0.0198986	-0.0167123			10	0.823496	0.844494	0.899891	0.94485	0.743555	0.691844	6.09924			10	1.15469	1.17347	1.23224	1.28296	1.10193	1.06368	6.54534			10	0.99855	0.9998	0.99955	0.99825	0.93995
				15	-0.285447	-0.285645	-0.290662	-0.297348	-0.298212	-0.308052	-0.337993			15	0.0450012	0.0510901	0.0477663	0.0497592	0.0582899	0.0389422	-0.0017272			15	0.583987	0.606069	0.611437	0.618476	0.673825	0.559416	0.549692			15	0.869434	0.891714	0.902099	0.915824	0.972036	0.867468	0.887685			15	0.99995	1	1	0.99995	0.9851
				20	-0.252845	-0.257294	-0.261113	-0.260723	-0.270454	-0.286183	-0.319684			20	0.0326269	0.038468	0.0393113	0.0393091	0.0410806	0.0233181	0.0426012			20	0.473503	0.474361	0.485732	0.497706	0.518236	0.474261	0.464224			20	0.726348	0.731655	0.746846	0.758429	0.78869	0.760444	0.783908			20	1	1	1	1	0.99625
				30	-0.219706	-0.221371	-0.22086	-0.228546	-0.231589	-0.239793	-0.264855			30	0.0214831	0.0227007	0.0231681	0.0233862	0.0245484	0.0212599	0.0219927			30	0.355207	0.361564	0.368054	0.37806	0.398831	0.387359	0.473304			30	0.574913	0.582935	0.588914	0.606606	0.63042	0.627152	0.738159			30	1	1	1	1	0.9999
				50	-0.175929	-0.176196	-0.180591	-0.182346	-0.186306	-0.197137	-0.198382			50	0.0145113	0.0142296	0.0122592	0.0146694	0.0156687	0.0159892	0.0164431			50	0.259648	0.25944	0.259022	0.275261	0.276867	0.298179	0.337797			50	0.435578	0.435636	0.439613	0.457606	0.463173	0.495316	0.53618			50	1	1	1	1	1
			MRR_beta		Censoring Interval								MRR_beta		Censoring Interval								MRR_beta		Censoring Interval								MRR_beta		Censoring Interval								MLE		Censoring Interval
					5	10	15	20	30	40	60				5	10	15	20	30	40	60				5	10	15	20	30	40	60				5	10	15	20	30	40	60				5	10	15	20	30
			Specimen Number	5	-0.438021	-0.446065	-0.446958	-0.441819	-0.500877	-0.458652	-0.594567		Specimen Number	5	0.132621	0.106911	0.125773	0.0739354	0.105368	0.0583386	2.34593		Specimen Number	5	1.67945	1.71653	1.84743	1.93384	4.2704	4.65297	3.34722		Specimen Number	5	2.11747	2.1626	2.29439	2.37566	4.77128	5.11162	3.94179		Specimen Number	5	0.96425	0.9832	0.9871	0.9587	0.7355
				7	-0.391878	-0.392189	-0.394308	-0.399195	-0.426368	-0.442184	-0.40426			7	0.0936365	0.0927363	0.0896851	0.0643283	0.115321	0.043319	0.14396			7	1.15311	1.18559	1.30201	1.43541	1.72491	4.06532	3.3997			7	1.54498	1.57778	1.69632	1.83461	2.15128	4.5075	3.80396			7	0.99225	0.99735	0.99715	0.98955	0.85285
				10	-0.348876	-0.34364	-0.34639	-0.352211	-0.377888	-0.355449	-0.363027			10	0.0736778	0.0709634	0.0637128	0.0694704	0.0472071	0.0721757	0.17836			10	0.860963	0.850684	0.903683	0.972756	1.02892	1.01442	3.44547			10	1.20984	1.19432	1.25007	1.32497	1.40681	1.36987	3.8085			10	0.99855	0.9998	0.99955	0.99825	0.93995
				15	-0.294174	-0.295004	-0.299216	-0.303357	-0.306688	-0.320744	-0.331396			15	0.0532687	0.0513249	0.0440522	0.0505852	0.046654	0.0182717	0.0638584			15	0.628869	0.640493	0.629757	0.673661	0.785445	0.716399	3.28301			15	0.923043	0.935497	0.928974	0.977018	1.09213	1.03714	3.6144			15	0.99995	1	1	0.99995	0.9851
				20	-0.260236	-0.265493	-0.269524	-0.269607	-0.284994	-0.292366	-0.278702			20	0.0404459	0.0425495	0.0408101	0.0400728	0.0287372	0.0245876	0.0782722			20	0.511317	0.513777	0.517745	0.539183	0.574749	0.539949	3.15372			20	0.771553	0.77927	0.787269	0.80879	0.859743	0.832315	3.43242			20	1	1	1	1	0.99625
				30	-0.228104	-0.227752	-0.228264	-0.233166	-0.241542	-0.247199	-0.245274			30	0.0278305	0.0271873	0.0244489	0.0232602	0.026045	0.006322	0.0459981			30	0.389289	0.393012	0.393209	0.40434	0.412559	0.418023	0.628413			30	0.617393	0.620765	0.621474	0.637506	0.654101	0.665222	0.873687			30	1	1	1	1	0.9999
				50	-0.184726	-0.182184	-0.186152	-0.188272	-0.191311	-0.208166	-0.200896			50	0.019324	0.0192259	0.0142479	0.0170684	0.0141633	0.00629088	0.020611			50	0.280792	0.282114	0.281332	0.294652	0.286019	0.300566	0.39595			50	0.465518	0.464298	0.467484	0.482924	0.47733	0.508732	0.596846			50	1	1	1	1	1
			MLE_eta		Censoring Interval								MLE_eta		Censoring Interval								MLE_eta		Censoring Interval								MLE_eta		Censoring Interval								MRR		Censoring Interval
					5	10	15	20	30	40	60				5	10	15	20	30	40	60				5	10	15	20	30	40	60				5	10	15	20	30	40	60				5	10	15	20	30
			Specimen Number	5	-0.203037	-0.205493	-0.205976	-0.211562	-0.220664	-0.233952	-0.235733		Specimen Number	5	-0.00454512	-0.0029198	-0.00609822	-0.00300361	0.00919938	0.0280993	0.0154932		Specimen Number	5	0.215021	0.217665	0.218238	0.214599	0.229008	0.22295	0.234559		Specimen Number	5	0.418059	0.423158	0.424214	0.42616	0.449672	0.456902	0.470292		Specimen Number	5	1	1	1	1	1
				7	-0.17412	-0.174157	-0.175815	-0.17654	-0.185337	-0.18296	-0.172228			7	-0.00288957	-0.00335452	-0.0045418	-0.00395525	0.00554613	0.0327986	0.00554613			7	0.186745	0.178365	0.173491	0.165411	0.218298	0.234975	0.165411			7	0.360865	0.352522	0.349306	0.341951	0.403635	0.417935	0.337639			7	0.99995	0.9998	0.99995	1	1
				10	-0.143542	-0.142827	-0.146587	-0.146971	-0.157079	-0.147215	-0.235733			10	-0.00135761	-0.00263696	-0.00249591	-0.00267762	0.000356713	0.0078426	-0.00509483			10	0.146961	0.146709	0.146001	0.150753	0.148346	0.152417	0.138262			10	0.290503	0.289536	0.292588	0.297724	0.305425	0.299631	0.373995			10	1	1	1	1	1
				15	-0.115232	-0.117236	-0.117798	-0.1184	-0.122428	-0.122042	-0.127463			15	-0.000496121	-0.00118383	-0.000297356	-0.00183104	-6.69676e-05	0.00463797	-0.00128437			15	0.122113	0.118966	0.12275	0.122428	0.123725	0.126683	0.123935			15	0.237345	0.236202	0.240548	0.240828	0.246153	0.248726	0.251398			15	1	1	1	1	1
				20	-0.100668	-0.100483	-0.100684	-0.104054	-0.106672	-0.109643	-0.10462			20	-0.000846391	-0.0001296	-0.000923541	-0.00177901	-0.00218388	0.00341792	-0.00132046			20	0.101677	0.102409	0.104489	0.103251	0.105792	0.115325	0.116977			20	0.202344	0.202892	0.205173	0.207305	0.212464	0.224968	0.221597			20	1	1	1	1	1
				30	-0.0810002	-0.0814007	-0.0827164	-0.0831149	-0.085574	-0.0882012	-0.100622			30	-0.000262756	-3.76932e-05	-0.00063642	0.000148995	0.000276523	-0.000241981	-0.00128437			30	0.0848534	0.0839523	0.0830516	0.0856517	0.0863945	0.0897211	0.100039			30	0.165854	0.165353	0.165768	0.168767	0.171968	0.177922	0.200662			30	1	1	1	1	1
				50	-0.0629392	-0.0630197	-0.0630829	-0.0637674	-0.0667975	-0.0695365	-0.0790519			50	-0.000503238	-0.000329402	-0.000238469	-0.000143732	-0.000779921	-0.000534464	-0.000178964			50	0.0640706	0.06406	0.0644871	0.064921	0.0654168	0.0689156	0.0746087			50	0.12701	0.12708	0.12757	0.128688	0.132214	0.138452	0.153661			50	1	1	1	1	1
			MRR_eta		Censoring Interval								MRR_eta		Censoring Interval								MRR_eta		Censoring Interval								MRR_eta		Censoring Interval								Censoring Times		Censoring Interval
					5	10	15	20	30	40	60				5	10	15	20	30	40	60				5	10	15	20	30	40	60				5	10	15	20	30	40	60				5	10	15	20	30
			Specimen Number	5	-0.127329	-0.122863	-0.125985	-0.131586	-0.121556	-0.085514	-0.104787		Specimen Number	5	0.0679404	0.069916	0.0689179	0.066339	0.0983429	0.0774331	0.151995		Specimen Number	5	0.301977	0.29984	0.299431	0.29999	0.317188	0.314654	0.300305		Specimen Number	5	0.429306	0.422703	0.425416	0.431577	0.438743	0.400168	0.405091		Specimen Number	5	24	12	8	6	4
				7	-0.11596	-0.115136	-0.111667	-0.109847	-0.1134	-0.0979309	-0.0836478			7	0.0514674	0.0526045	0.054964	0.0535737	0.0481878	0.0751624	0.143212			7	0.242632	0.24092	0.24386	0.241355	0.232204	0.206494	0.198942			7	0.358592	0.356055	0.355526	0.351202	0.345604	0.304425	0.282589			7	24	12	8	6	4
				10	-0.103602	-0.102261	-0.105943	-0.107734	-0.113967	-0.0885991	-0.068147			10	0.0361998	0.0366442	0.0382995	0.0382361	0.0355349	0.0493436	0.0826042			10	0.19095	0.190015	0.189233	0.195637	0.191937	0.191062	0.196866			10	0.294552	0.292275	0.295176	0.303371	0.305904	0.279662	0.265013			10	24	12	8	6	4
				15	-0.0888284	-0.0914964	-0.0906629	-0.0914581	-0.0993006	-0.0877015	-0.0944861			15	0.0253529	0.0247768	0.026676	0.0247612	0.0318389	0.0287172	0.0408332			15	0.149495	0.14548	0.148921	0.147577	0.150237	0.154712	0.172553			15	0.238323	0.236977	0.239584	0.239035	0.249538	0.242414	0.267039			15	24	12	8	6	4
				20	-0.0822513	-0.0818734	-0.0815254	-0.0842955	-0.0929871	-0.0878546	-0.0826651			20	0.018504	0.0197934	0.0193095	0.0198959	0.0228154	0.0252516	0.0336545			20	0.122712	0.123383	0.125895	0.124729	0.126907	0.137542	0.163135			20	0.204963	0.205257	0.207421	0.209025	0.219894	0.225397	0.2458			20	24	12	8	6	4
				30	-0.06936	-0.0695906	-0.0700258	-0.0699345	-0.0748936	-0.0719918	-0.073228			30	0.0128394	0.0135817	0.0128097	0.0136739	0.0135196	0.0173513	0.0201451			30	0.0991943	0.0988891	0.098339	0.0999161	0.0999699	0.104141	0.120353			30	0.168554	0.16848	0.168365	0.169851	0.174863	0.176133	0.193581			30	24	12	8	6	4
				50	-0.0567316	-0.0558379	-0.0560459	-0.0570246	-0.0604002	-0.0597399	-0.0621719			50	0.00720806	0.0076274	0.00827085	0.00848041	0.00874485	0.00883412	0.0127865			50	0.0738349	0.0733929	0.0732168	0.0743528	0.0747632	0.0790105	0.0867523			50	0.130567	0.129231	0.129263	0.131377	0.135163	0.13875	0.148924			50	24	12	8	6	4
[truncated: 2 more columns]
